# Supplementary material for: Variations in the FRA10AC1 Fragile Site and 15q21 Are Associated with Cerebrospinal Fluid Aβ1-42 Level
Source: PLoS One. 2015 Aug 7;10(8):e0134000. doi: 10.1371/journal.pone.0134000 (PMC4529186; doi:10.1371/journal.pone.0134000)
Supplement: S1 Table — (XLSX) [file pone.0134000.s002.xlsx]

## Sheet: 88SNPs_w_p_value_less_than_e-06
dbSNP137	SNP	CHR	BP	A1	A2	Func	Gene	ExonicFunc	MAF1000g2012apr_ALL	ImputedOmni2.5M	ImputedHap610K	ImputedOmniExpress	p-Tau181P:Ab1-42 ratio										p-Tau181P										t-Tau										p-Tau181P:Ab1-42 ratio
									MAF1000g2012apr_ALL	ImputedOmni2.5M		ImputedOmniExpress	N	P	P(R)	OR	OR(R)	Q	I	F0	F1	F2	N	P	P(R)	OR	OR(R)	Q	I	F0	F1	F2	N	P	P(R)	OR	OR(R)	Q	I	F0	F1	F2	N	P	P(R)	OR	OR(R)	Q	I
rs114865298	1_83105475_G_A	1	83105475	G	A	intergenic	LPHN2(dist=647368),MIR548AP(dist=1154123)		0.03	Y	Y	Y	3	0.592	0.592	0.017	0.017	0.4594	0	1.0049	0.9875	1.1013	3	9.165e-07	4.726e-05	0.2974	0.3034	0.2361	30.73	1.3984	1.1981	1.5877	3	0.002252	0.002252	0.1835	0.1835	0.52	0	1.2248	1.1193	1.3694	3	0.0001297	0.0001297	0.2971	0.2971	0.5538	0
rs75213930	1_83125608_G_A	1	83125608	G	A	intergenic	LPHN2(dist=667501),MIR548AP(dist=1133990)		0.03	Y	Y	Y	3	0.7175	0.7175	0.0112	0.0112	0.7556	0	1.0071	0.9896	1.056	3	3.585e-07	0.00014	0.299	0.3091	0.164	44.68	1.3928	1.1899	1.6175	3	0.000987	0.001072	0.1922	0.1924	0.3629	1.35	1.2345	1.1133	1.4168	3	5.238e-05	5.238e-05	0.3043	0.3043	0.3742	0
rs114162361	1_174575642_C_T	1	174575642	C	T	intronic	RABGAP1L		0.01	Y	Y	Y	3	0.001179	0.002391	0.1784	0.1766	0.335	8.57	1.2856	1.1857	1.0038	3	0.00343	0.6158	-0.3025	-0.1452	0.0012	85.13	0.5628	0.6976	1.915	3	1.504e-05	0.01813	-0.4354	-0.3939	0.0996	56.65	0.5254	0.667	1.1026	3	0.000299	0.3932	-0.4794	-0.2998	0.0021	83.8
rs75849835	1_221475899_A_G	1	221475899	A	G	intergenic	HLX(dist=417499),C1orf140(dist=27371)		0.02	Y	Y	Y	3	9.385e-08	0.000189	0.2042	0.215	0.1461	48.01	1.1375	1.2552	1.4677	3	0.1142	0.1963	-0.1151	-0.1877	0.0465	67.42	0.9719	0.9241	0.4941	3	0.6585	0.4012	-0.0314	-0.1305	0.0268	72.36	0.998	1.0369	0.4926	3	0.0004494	0.03304	-0.3281	-0.4337	0.0224	73.66
rs116509416	2_207546750_G_C	2	207546750	G	C	intronic	DYTN		0.14	Y	Y	Y	3	0.0003777	0.0003777	0.1226	0.1226	0.633	0	1.1043	1.1855	1.1076	3	0.0007864	0.03747	-0.2234	-0.2499	0.0604	64.37	0.9428	0.6896	0.6811	3	1.986e-05	0.005228	-0.2805	-0.3278	0.0827	59.88	0.8479	0.7011	0.4898	3	4.679e-05	0.008262	-0.3441	-0.3772	0.0847	59.49
rs113027826	2_207549512_T_C	2	207549512	T	C	intronic	DYTN		0.14	Y	Y	Y	3	0.000373	0.000373	0.1225	0.1225	0.6309	0	1.1042	1.1855	1.1073	3	0.0007832	0.03758	-0.2233	-0.2498	0.0601	64.44	0.9429	0.6896	0.6814	3	1.942e-05	0.005217	-0.2806	-0.3279	0.0823	59.95	0.8479	0.7009	0.4898	3	4.637e-05	0.008305	-0.3439	-0.377	0.0844	59.56
rs79416952	2_207549925_A_G	2	207549925	A	G	intronic	DYTN		0.14	Y	Y	Y	3	0.000373	0.000373	0.1225	0.1225	0.6309	0	1.1042	1.1855	1.1073	3	0.0007849	0.03757	-0.2233	-0.2497	0.0602	64.42	0.9429	0.6896	0.6814	3	1.942e-05	0.005217	-0.2806	-0.3279	0.0823	59.95	0.8479	0.7009	0.4898	3	4.637e-05	0.008305	-0.3439	-0.377	0.0844	59.56
rs16838568	2_207552252_C_A	2	207552252	C	A	intronic	DYTN		0.14	Y	Y	Y	3	0.0003753	0.0003753	0.1224	0.1224	0.6302	0	1.1041	1.1855	1.1073	3	0.0007846	0.03748	-0.2233	-0.2497	0.0604	64.38	0.9428	0.6897	0.6814	3	1.942e-05	0.005217	-0.2806	-0.3279	0.0823	59.95	0.8479	0.7009	0.4898	3	4.646e-05	0.008298	-0.3439	-0.3769	0.0845	59.54
rs75701478	2_207554427_G_T	2	207554427	G	T	intronic	DYTN		0.14	Y	Y	Y	3	0.0003744	0.0003744	0.1224	0.1224	0.6315	0	1.1042	1.1854	1.1072	3	0.00079	0.03761	-0.2231	-0.2496	0.0603	64.4	0.943	0.6898	0.6815	3	1.946e-05	0.005189	-0.2805	-0.3277	0.0828	59.86	0.848	0.7008	0.4906	3	4.675e-05	0.008289	-0.3437	-0.3767	0.0846	59.51
rs140913323	4_125740709_T_G	4	125740709	T	G	intergenic	ANKRD50(dist=106822),FAT4(dist=496858)		0.02	Y	Y	Y	2	5.637e-07	5.637e-07	0.4822	0.4822	0.9071	0		1.6067	1.6454	2	0.4294	0.4294	-0.1495	-0.1495	0.3499	0		0.7908	1.2431	2	0.7252	0.5855	0.064	0.1876	0.1147	59.82		0.9201	1.8675	2	0.0307	0.3002	-0.5333	-0.4155	0.1664	47.79
rs143714078	4_125796046_G_A	4	125796046	G	A	intergenic	ANKRD50(dist=162159),FAT4(dist=441521)		0.02	Y	Y	Y	2	8.776e-07	8.776e-07	0.5009	0.5009	0.9271	0		1.6389	1.6711	2	0.2972	0.51	-0.2101	-0.1689	0.2539	23.17		0.724	1.2942	2	0.8759	0.6381	0.0302	0.1983	0.067	70.19		0.8539	2.0083	2	0.02212	0.3803	-0.601	-0.4296	0.1161	59.5
rs2493195	6_53117833_T_C	6	53117833	T	C	intergenic	GCM1(dist=104209),ELOVL5(dist=14363)		0.7	Y	Y	Y	3	8.454e-07	8.454e-07	-0.0653	-0.0653	0.3958	0	0.9438	0.9161	0.9607	3	0.03865	0.03865	0.0533	0.0533	0.5991	0	1.0387	1.0849	1.0156	3	0.6098	0.6098	0.0131	0.0131	0.4807	0	0.9769	1.0387	1.0448	3	0.0004074	0.001071	0.1158	0.1147	0.3248	11.07
rs2493168	6_53118235_A_G	6	53118235	A	G	intergenic	GCM1(dist=104611),ELOVL5(dist=13961)		0.71	Y	Y	Y	3	8.393e-07	8.393e-07	-0.0653	-0.0653	0.3969	0	0.9438	0.9161	0.9606	3	0.03887	0.03887	0.0533	0.0533	0.5986	0	1.0385	1.0849	1.0157	3	0.6071	0.6071	0.0132	0.0132	0.4795	0	0.9769	1.0387	1.045	3	0.0004077	0.001059	0.1158	0.1147	0.3254	10.93
rs55704525	7_43568566_G_A	7	43568566	G	A	intronic	HECW1		0.01	Y	Y	Y	3	3.476e-07	0.0006842	0.3463	0.3593	0.1707	43.43	1.3908	1.1889	1.8797	3	0.4767	0.4767	-0.1009	-0.1009	0.4167	0	1.0052	0.8014	0.5261	3	0.8574	0.8777	0.0241	0.0247	0.2939	18.33	1.0497	0.7567	1.6258	3	0.03154	0.03154	-0.3824	-0.3824	0.7363	0
	7_140584226_GAT_G	7	140584226	GAT	G					Y	Y	Y	3	0.346	0.346	-0.0208	-0.0208	0.6126	0	0.9579	1.002	0.9976	3	5.756e-05	0.001757	0.1689	0.1766	0.1866	40.44	1.2261	1.0894	1.3459	3	7.333e-07	0.0003649	0.2048	0.2241	0.1295	51.09	1.1942	1.1847	1.5353	3	0.0003371	0.002183	0.1924	0.1945	0.2644	24.83
rs79811809	7_140633481_A_G	7	140633481	A	G	intergenic	BRAF(dist=8917),MRPS33(dist=72480)		0.04	Y	Y	Y	3	0.3381	0.3381	-0.0238	-0.0238	0.6534	0	0.9568	1.0066	0.9898	3	4.399e-05	0.001293	0.1952	0.2012	0.2054	36.81	1.2422	1.1045	1.4199	3	3.305e-07	6.862e-05	0.2394	0.2537	0.1933	39.16	1.2332	1.2272	1.5944	3	0.0002725	0.001557	0.2213	0.2219	0.2837	20.62
rs117025875	8_6999135_G_A	8	6999135	G	A	intergenic	DEFA5(dist=84876),LOC349196(dist=119006)		0.02	Y	Y	Y	2	4.328e-05	4.328e-05	0.2843	0.2843	0.5673	0	1.3693		1.2606	2	6.152e-05	6.152e-05	-0.5708	-0.5708	0.9483	0	0.5611		0.5719	2	0.01541	0.01541	-0.3455	-0.3455	0.8905	0	0.6983		0.7283	2	9.33e-07	9.33e-07	-0.8594	-0.8594	0.7987	0
rs36056951	8_139965798_C_T	8	139965798	C	T	intergenic	COL22A1(dist=39562),KCNK9(dist=659006)		0.03	Y	Y	Y	3	0.2719	0.2719	0.0375	0.0375	0.7409	0	1.0074	1.0545	1.0693	3	4.12e-05	4.12e-05	-0.2684	-0.2684	0.5149	0	0.7667	0.7067	0.8593	3	3.879e-07	3.879e-07	-0.3291	-0.3291	0.7661	0	0.7379	0.6784	0.7612	3	0.0002318	0.0002318	-0.3071	-0.3071	0.7003	0
rs8190569	9_98998061_T_G	9	98998061	T	G	intronic	HSD17B3		0.01	Y	Y	Y	3	8.612e-07	8.612e-07	0.24	0.24	0.684	0	1.2203	1.3165	1.3429	3	0.02243	0.02243	-0.2185	-0.2185	0.4118	0	0.7183	0.95	0.7683	3	0.1834	0.316	-0.1247	-0.1402	0.1309	50.82	0.8177	1.1107	0.6566	3	9.198e-05	9.198e-05	-0.4727	-0.4727	0.7009	0
	10_95431667_A_AT	10	95431667	A	AT					Y	Y	Y	3	2.041e-10	2.041e-10	0.218	0.218	0.8769	0	1.2524	1.2508	1.1866	3	0.3131	0.3256	-0.0683	-0.1276	0.0416	68.55	1.0507	0.9261	0.603	3	0.757	0.6106	-0.0206	-0.0501	0.1506	47.18	1.0493	0.9926	0.6731	3	0.0008304	0.008333	-0.2871	-0.3191	0.1713	43.33
	10_95438091_CTTA_C	10	95438091	CTTA	C					Y	Y	Y	3	3.133e-09	3.133e-09	0.1712	0.1712	0.4313	0	1.2236	1.1789	1.0972	3	0.4956	0.4956	-0.0385	-0.0385	0.5621	0	1.0046	0.9687	0.8338	3	0.9139	0.802	-0.006	-0.0174	0.2361	30.71	1.0382	1.0226	0.7753	3	0.003588	0.003588	-0.2095	-0.2095	0.9203	0
rs10509663	10_95440286_A_G	10	95440286	A	G	intronic	FRA10AC1		0.14	N	N	N	3	1.692e-09	1.014e-06	0.1701	0.1656	0.2534	27.15	1.2327	1.1776	1.0816	3	0.4801	0.4801	-0.0391	-0.0391	0.5133	0	1.0107	0.9675	0.8373	3	0.982	0.9911	0.0012	-0.0006	0.3406	7.16	1.0483	1.0208	0.8243	3	0.003026	0.003026	-0.2091	-0.2091	0.9418	0
	10_95458559_CA_C	10	95458559	CA	C					Y	Y	Y	3	3.177e-09	3.177e-09	0.1707	0.1707	0.4292	0	1.2236	1.1777	1.0976	3	0.5027	0.5027	-0.0378	-0.0378	0.5984	0	1.0046	0.9673	0.8427	3	0.9055	0.8023	-0.0066	-0.0171	0.2437	29.17	1.0382	1.0208	0.7782	3	0.003752	0.003752	-0.2081	-0.2081	0.9384	0
rs116953792	10_95463026_G_T	10	95463026	G	T	upstream	FRA10AC1		0.01	Y	Y	Y	3	7.642e-11	7.642e-11	0.2395	0.2395	0.9071	0	1.2816	1.2721	1.2151	3	0.228	0.2714	-0.0872	-0.1953	0.0058	80.58	1.063	0.9198	0.4872	3	0.7783	0.5468	-0.0199	-0.076	0.0702	62.35	1.0733	0.9858	0.598	3	0.0003807	0.01775	-0.3268	-0.404	0.0524	66.08
	10_95472175_C_CT	10	95472175	C	CT					Y	Y	Y	3	7.11e-09	1.985e-08	0.1676	0.167	0.3522	4.18	1.2214	1.177	1.0794	3	0.4482	0.4482	-0.043	-0.043	0.4789	0	1.0069	0.9635	0.8135	3	0.8915	0.7716	-0.0076	-0.0207	0.2209	33.78	1.039	1.0194	0.7669	3	0.003549	0.003549	-0.2102	-0.2102	0.9064	0
rs73312841	10_95472312_C_T	10	95472312	C	T	intergenic	FRA10AC1(dist=9983),LGI1(dist=45254)		0.12	Y	Y	Y	3	7.103e-09	1.522e-08	0.1678	0.1673	0.3564	3.07	1.2213	1.1772	1.0794	3	0.4355	0.4355	-0.0442	-0.0442	0.4456	0	1.0069	0.9634	0.8047	3	0.8892	0.7647	-0.0077	-0.0217	0.2152	34.9	1.039	1.0193	0.7635	3	0.003367	0.003367	-0.2117	-0.2117	0.8849	0
rs111986887	10_95472444_C_A	10	95472444	C	A	intergenic	FRA10AC1(dist=10115),LGI1(dist=45122)		0.12	Y	Y	Y	3	7.151e-09	2.066e-08	0.1676	0.1669	0.3516	4.32	1.2213	1.1772	1.0793	3	0.4501	0.4501	-0.0428	-0.0428	0.4801	0	1.007	0.9636	0.8139	3	0.8913	0.7717	-0.0076	-0.0207	0.2211	33.73	1.039	1.0194	0.767	3	0.003593	0.003593	-0.21	-0.21	0.907	0
rs73312848	10_95472924_C_G	10	95472924	C	G	intergenic	FRA10AC1(dist=10595),LGI1(dist=44642)		0.12	Y	Y	Y	3	6.664e-09	1.802e-08	0.1683	0.1676	0.3528	4.01	1.222	1.1776	1.0794	3	0.4292	0.4292	-0.0448	-0.0448	0.4489	0	1.0058	0.963	0.8047	3	0.8841	0.7614	-0.0081	-0.022	0.2157	34.81	1.0389	1.0187	0.7635	3	0.003204	0.003204	-0.2128	-0.2128	0.8878	0
rs79750045	10_95473868_C_T	10	95473868	C	T	intergenic	FRA10AC1(dist=11539),LGI1(dist=43698)		0.11	Y	Y	Y	3	6.518e-09	3.719e-08	0.1704	0.1692	0.341	7.05	1.2242	1.1819	1.0779	3	0.4554	0.4554	-0.0429	-0.0429	0.4811	0	1.0028	0.9678	0.8097	3	0.886	0.7678	-0.0081	-0.0214	0.2224	33.49	1.0371	1.0208	0.7637	3	0.003545	0.003545	-0.2133	-0.2133	0.9084	0
rs1326222	10_95474074_C_T	10	95474074	C	T	intergenic	FRA10AC1(dist=11745),LGI1(dist=43492)		0.25	Y	Y	Y	3	1.334e-07	1.334e-07	0.0883	0.0883	0.7855	0	1.1065	1.0812	1.0805	3	0.04185	0.04463	-0.0667	-0.067	0.3555	3.3	0.9703	0.9456	0.8555	3	0.03471	0.09546	-0.0684	-0.0796	0.13	50.99	0.952	0.9725	0.8119	3	0.0001534	0.0001534	-0.1572	-0.1572	0.552	0
rs11187613	10_95474702_G_A	10	95474702	G	A	intergenic	FRA10AC1(dist=12373),LGI1(dist=42864)		0.25	Y	Y	Y	3	1.378e-07	1.378e-07	0.0882	0.0882	0.7855	0	1.1064	1.0811	1.0804	3	0.04224	0.0441	-0.0665	-0.0667	0.3596	2.22	0.9705	0.9454	0.8562	3	0.03469	0.09433	-0.0683	-0.0793	0.133	50.43	0.952	0.9722	0.8125	3	0.0001539	0.0001539	-0.157	-0.157	0.5559	0
rs11187614	10_95474933_A_G	10	95474933	A	G	intergenic	FRA10AC1(dist=12604),LGI1(dist=42633)		0.25	Y	Y	Y	3	1.388e-07	1.388e-07	0.0882	0.0882	0.7848	0	1.1064	1.0811	1.0803	3	0.04202	0.04413	-0.0666	-0.0668	0.3585	2.51	0.9706	0.9453	0.8562	3	0.03463	0.09405	-0.0684	-0.0793	0.1335	50.33	0.952	0.9721	0.8126	3	0.0001543	0.0001543	-0.157	-0.157	0.5564	0
rs7098209	10_95475470_T_C	10	95475470	T	C	intergenic	FRA10AC1(dist=13141),LGI1(dist=42096)		0.25	N	N	N	3	1.171e-07	1.171e-07	0.0885	0.0885	0.7695	0	1.1073	1.0811	1.08	3	0.03692	0.03692	-0.0681	-0.0681	0.3774	0	0.9668	0.9449	0.8562	3	0.02546	0.07648	-0.0722	-0.0824	0.1423	48.71	0.9435	0.9718	0.8128	3	0.0001236	0.0001236	-0.1588	-0.1588	0.5731	0
rs7080445	10_95475547_C_T	10	95475547	C	T	intergenic	FRA10AC1(dist=13218),LGI1(dist=42019)		0.25	Y	Y	Y	3	1.341e-07	1.341e-07	0.0881	0.0881	0.784	0	1.1063	1.081	1.0802	3	0.04158	0.04422	-0.0666	-0.067	0.3561	3.15	0.9708	0.945	0.8559	3	0.03439	0.09333	-0.0684	-0.0793	0.1347	50.13	0.952	0.9719	0.8129	3	0.0001543	0.0001543	-0.1569	-0.1569	0.555	0
rs7906234	10_95476369_G_T	10	95476369	G	T	intergenic	FRA10AC1(dist=14040),LGI1(dist=41197)		0.25	Y	Y	Y	3	1.366e-07	1.366e-07	0.0881	0.0881	0.7824	0	1.1063	1.0809	1.08	3	0.04201	0.04427	-0.0666	-0.0668	0.3578	2.69	0.9708	0.9451	0.8562	3	0.03473	0.0944	-0.0683	-0.0793	0.1332	50.4	0.952	0.9723	0.8128	3	0.0001558	0.0001558	-0.1568	-0.1568	0.5565	0
rs59824868	10_95477350_C_A	10	95477350	C	A	intergenic	FRA10AC1(dist=15021),LGI1(dist=40216)		0.12	Y	Y	Y	3	5.929e-09	2.06e-08	0.1686	0.1679	0.349	5	1.2227	1.1776	1.0795	3	0.4278	0.4278	-0.045	-0.045	0.455	0	1.0042	0.9639	0.8052	3	0.8853	0.762	-0.008	-0.0219	0.2156	34.82	1.0383	1.0194	0.7635	3	0.003138	0.003138	-0.2133	-0.2133	0.8904	0
rs11187622	10_95483333_A_T	10	95483333	A	T	intergenic	FRA10AC1(dist=21004),LGI1(dist=34233)		0.26	Y	Y	Y	3	1.775e-07	1.775e-07	0.0876	0.0876	0.7692	0	1.1063	1.0793	1.08	3	0.04056	0.04938	-0.0672	-0.0683	0.3291	10.01	0.9707	0.9459	0.852	3	0.03759	0.1037	-0.0674	-0.0793	0.1202	52.8	0.952	0.9754	0.8105	3	0.0001582	0.0001582	-0.1569	-0.1569	0.5222	0
rs17109204	10_95485059_T_C	10	95485059	T	C	intergenic	FRA10AC1(dist=22730),LGI1(dist=32507)		0.07	Y	Y	Y	3	4.32e-10	4.32e-10	0.2147	0.2147	0.8478	0	1.2502	1.245	1.1726	3	0.241	0.2755	-0.0795	-0.1655	0.0141	76.55	1.0501	0.9188	0.5399	3	0.7122	0.5484	-0.0246	-0.0647	0.1102	54.65	1.048	0.9881	0.6365	3	0.0006186	0.01401	-0.2946	-0.349	0.096	57.32
rs7073732	10_95486529_C_T	10	95486529	C	T	intergenic	FRA10AC1(dist=24200),LGI1(dist=31037)		0.27	Y	Y	Y	3	1.622e-07	1.622e-07	0.0878	0.0878	0.773	0	1.1063	1.0794	1.0806	3	0.04038	0.04935	-0.0672	-0.0684	0.3284	10.2	0.9708	0.9457	0.8519	3	0.03711	0.1033	-0.0676	-0.0796	0.1192	52.99	0.952	0.9752	0.8101	3	0.0001556	0.0001556	-0.1571	-0.1571	0.519	0
rs17109212	10_95487668_A_G	10	95487668	A	G	intergenic	FRA10AC1(dist=25339),LGI1(dist=29898)		0.12	Y	Y	Y	3	5.217e-09	5.392e-09	0.1693	0.1693	0.3674	0.13	1.2227	1.1782	1.0826	3	0.4214	0.4214	-0.0456	-0.0456	0.4342	0	1.0042	0.9642	0.7998	3	0.8831	0.7483	-0.0082	-0.0238	0.2014	37.59	1.0383	1.0205	0.7582	3	0.00297	0.00297	-0.2147	-0.2147	0.8705	0
rs7907250	10_95494171_C_A	10	95494171	C	A	intergenic	FRA10AC1(dist=31842),LGI1(dist=23395)		0.12	Y	Y	Y	3	4.52e-09	4.52e-09	0.1716	0.1716	0.4257	0	1.2248	1.1775	1.0941	3	0.3961	0.3961	-0.0485	-0.0485	0.4029	0	1.0015	0.9639	0.7879	3	0.8568	0.72	-0.0101	-0.0273	0.1911	39.57	1.0357	1.0202	0.7498	3	0.002521	0.002521	-0.22	-0.22	0.8182	0
rs73312875	10_95495672_A_G	10	95495672	A	G	intergenic	FRA10AC1(dist=33343),LGI1(dist=21894)		0.12	Y	Y	Y	3	4.866e-09	4.866e-09	0.1714	0.1714	0.3956	0	1.2261	1.1777	1.0901	3	0.3852	0.3852	-0.0498	-0.0498	0.4064	0	1.0001	0.9632	0.7884	3	0.8205	0.6896	-0.0127	-0.0308	0.184	40.93	1.0324	1.0197	0.7467	3	0.002447	0.002447	-0.2209	-0.2209	0.8315	0
rs118045656	10_95498610_C_T	10	95498610	C	T	intergenic	FRA10AC1(dist=36281),LGI1(dist=18956)		0.07	Y	Y	Y	3	3.282e-10	3.282e-10	0.2191	0.2191	0.9595	0	1.2553	1.2373	1.219	3	0.1843	0.2461	-0.0911	-0.1837	0.0107	77.97	1.0384	0.9166	0.5179	3	0.6155	0.4841	-0.0339	-0.0794	0.0935	57.81	1.0396	0.9833	0.6159	3	0.0003586	0.01575	-0.311	-0.3813	0.06	64.46
rs17109271	10_95506951_G_A	10	95506951	G	A	intergenic	FRA10AC1(dist=44622),LGI1(dist=10615)		0.06	Y	Y	Y	3	1.304e-09	1.304e-09	0.2266	0.2266	0.9366	0	1.2687	1.2416	1.2224	3	0.1825	0.2444	-0.098	-0.1953	0.0117	77.51	1.0344	0.9155	0.499	3	0.6169	0.4944	-0.0362	-0.0805	0.108	55.07	1.0354	0.988	0.606	3	0.0004908	0.01664	-0.3254	-0.3972	0.0665	63.11
rs76322086	15_97344555_C_T	15	97344555	C	T	intergenic	SPATA8(dist=15710),LOC91948(dist=941291)		0.09	Y	Y	Y	3	1.313e-07	1.313e-07	0.1597	0.1597	0.489	0	1.2188	1.1457	1.1201	3	0.4871	0.5651	-0.0412	-0.0492	0.1375	49.6	1.1092	0.8842	0.8495	3	0.3727	0.3727	-0.0532	-0.0532	0.6099	0	1.0135	0.8915	0.9352	3	0.008766	0.008766	-0.1975	-0.1975	0.5099	0
rs72755195	15_97356660_C_T	15	97356660	C	T	intergenic	SPATA8(dist=27815),LOC91948(dist=929186)		0.04	Y	Y	Y	3	1.6e-07	1.6e-07	0.162	0.162	0.5965	0	1.2171	1.1622	1.1256	3	0.4924	0.5914	-0.0413	-0.0385	0.2524	27.37	1.0858	0.8663	0.9622	3	0.2281	0.2281	-0.0733	-0.0733	0.6515	0	0.9944	0.879	0.9264	3	0.009327	0.009327	-0.1994	-0.1994	0.5737	0
rs1503351	15_97357520_A_G	15	97357520	A	G	intergenic	SPATA8(dist=28675),LOC91948(dist=928326)		0.05	Y	Y	Y	3	4.027e-08	4.027e-08	0.1699	0.1699	0.7324	0	1.2184	1.1708	1.1487	3	0.5206	0.5811	-0.0388	-0.0373	0.2938	18.35	1.0833	0.8754	0.9546	3	0.2383	0.2383	-0.0719	-0.0719	0.6946	0	0.9932	0.8978	0.8804	3	0.007631	0.007631	-0.2052	-0.2052	0.608	0
rs72755198	15_97357691_G_A	15	97357691	G	A	intergenic	SPATA8(dist=28846),LOC91948(dist=928155)		0.05	Y	Y	Y	3	4.123e-08	4.123e-08	0.1698	0.1698	0.7309	0	1.2184	1.1705	1.1485	3	0.5204	0.5794	-0.0388	-0.0373	0.2959	17.88	1.0829	0.8756	0.9548	3	0.2381	0.2381	-0.072	-0.072	0.6961	0	0.9929	0.8979	0.8805	3	0.007646	0.007646	-0.2051	-0.2051	0.6107	0
rs76016482	15_97361138_A_G	15	97361138	A	G	intergenic	SPATA8(dist=32293),LOC91948(dist=924708)		0.05	Y	Y	Y	3	5.31e-08	5.31e-08	0.1679	0.1679	0.7559	0	1.214	1.1694	1.1481	3	0.5392	0.5916	-0.037	-0.0357	0.3024	16.39	1.0827	0.8779	0.9566	3	0.2437	0.2437	-0.0709	-0.0709	0.7067	0	0.992	0.9004	0.8804	3	0.00855	0.00855	-0.2016	-0.2016	0.6087	0
rs72757104	15_97363010_C_T	15	97363010	C	T	intergenic	SPATA8(dist=34165),LOC91948(dist=922836)		0.03	Y	Y	Y	3	4.439e-08	4.439e-08	0.1692	0.1692	0.7292	0	1.2179	1.1695	1.1481	3	0.5375	0.5881	-0.0372	-0.0359	0.3059	15.58	1.0825	0.878	0.9571	3	0.2475	0.2475	-0.0705	-0.0705	0.7044	0	0.993	0.9009	0.8801	3	0.008234	0.008234	-0.203	-0.203	0.6219	0
rs75235727	15_97365720_A_C	15	97365720	A	C	intergenic	SPATA8(dist=36875),LOC91948(dist=920126)		0.03	Y	Y	Y	3	9.865e-08	9.865e-08	0.1691	0.1691	0.7082	0	1.2202	1.1621	1.1508	3	0.5537	0.5981	-0.0368	-0.036	0.3041	15.99	1.0833	0.8738	0.9535	3	0.2475	0.2475	-0.0725	-0.0725	0.6875	0	0.993	0.8949	0.8759	3	0.01056	0.01056	-0.2019	-0.2019	0.6473	0
rs140666626	15_97366056_G_C	15	97366056	G	C	intergenic	SPATA8(dist=37211),LOC91948(dist=919790)		0.09	Y	Y	Y	3	7.563e-08	7.563e-08	0.1742	0.1742	0.771	0	1.2199	1.1767	1.1527	3	0.5918	0.6373	-0.034	-0.0337	0.2887	19.5	1.0878	0.8697	0.9557	3	0.2634	0.2634	-0.0718	-0.0718	0.6449	0	0.9986	0.8913	0.8684	3	0.01124	0.01124	-0.2045	-0.2045	0.587	0
rs188308056	15_97366666_T_A	15	97366666	T	A	intergenic	SPATA8(dist=37821),LOC91948(dist=919180)		0.03	Y	Y	Y	3	8.879e-08	2.304e-07	0.3122	0.3126	0.3439	6.31	1.3484	1.556	1.2432	3	0.6798	0.7443	0.0477	0.0436	0.2646	24.79	1.3075	0.8414	1.0021	3	0.7378	0.7403	-0.0395	-0.0402	0.3493	4.93	1.1581	0.7862	0.9428	3	0.06614	0.1103	-0.269	-0.2768	0.2486	28.15
rs4301994	15_97367115_T_C	15	97367115	T	C	intergenic	SPATA8(dist=38270),LOC91948(dist=918731)		0.06	N	N	N	3	6.473e-08	6.473e-08	0.1641	0.1641	0.7679	0	1.2084	1.163	1.1475	3	0.7184	0.8006	-0.0214	-0.019	0.2116	35.61	1.1176	0.8848	0.9598	3	0.3546	0.3546	-0.0553	-0.0553	0.5649	0	1.0238	0.9067	0.8792	3	0.01606	0.01606	-0.1816	-0.1816	0.5152	0
rs72757112	15_97370618_G_C	15	97370618	G	C	intergenic	SPATA8(dist=41773),LOC91948(dist=915228)		0.06	Y	Y	Y	3	5.189e-08	5.189e-08	0.1677	0.1677	0.7326	0	1.2162	1.1666	1.1483	3	0.5611	0.5909	-0.0349	-0.0342	0.3315	9.42	1.0819	0.8847	0.9553	3	0.2728	0.2728	-0.0666	-0.0666	0.7325	0	0.9918	0.9109	0.8773	3	0.009217	0.009217	-0.1994	-0.1994	0.6531	0
rs112596999	15_97371575_G_A	15	97371575	G	A	intergenic	SPATA8(dist=42730),LOC91948(dist=914271)		0.06	Y	Y	Y	3	5.699e-08	5.699e-08	0.1675	0.1675	0.7461	0	1.214	1.1686	1.1464	3	0.54	0.5777	-0.0369	-0.0361	0.3195	12.36	1.083	0.8836	0.9445	3	0.2636	0.2636	-0.0678	-0.0678	0.7048	0	0.9948	0.9048	0.8792	3	0.008691	0.008691	-0.2011	-0.2011	0.6323	0
rs59190550	15_97375513_T_A	15	97375513	T	A	intergenic	SPATA8(dist=46668),LOC91948(dist=910333)		0.08	Y	Y	Y	3	1.46e-07	1.46e-07	0.16	0.16	0.8203	0	1.1953	1.1679	1.1373	3	0.455	0.5058	-0.0444	-0.0455	0.2757	22.4	1.0789	0.884	0.8935	3	0.2919	0.2919	-0.0628	-0.0628	0.6076	0	1.0077	0.8991	0.8789	3	0.007611	0.007611	-0.2018	-0.2018	0.5503	0
rs72757125	15_97378334_T_G	15	97378334	T	G	intergenic	SPATA8(dist=49489),LOC91948(dist=907512)		0.04	Y	Y	Y	3	2.008e-07	2.008e-07	0.1581	0.1581	0.8414	0	1.1909	1.1672	1.1366	3	0.437	0.4971	-0.0462	-0.0484	0.2488	28.12	1.0802	0.8811	0.8835	3	0.2815	0.2815	-0.0642	-0.0642	0.5765	0	1.0083	0.8979	0.8681	3	0.007544	0.007544	-0.2018	-0.2018	0.5113	0
rs72757148	15_97384236_G_A	15	97384236	G	A	intergenic	SPATA8(dist=55391),LOC91948(dist=901610)		0.08	Y	Y	Y	3	1.375e-07	1.375e-07	0.1609	0.1609	0.8101	0	1.1973	1.1684	1.1375	3	0.4222	0.48	-0.0479	-0.0496	0.2619	25.35	1.0779	0.8815	0.8832	3	0.277	0.277	-0.0651	-0.0651	0.5714	0	1.0092	0.8968	0.8674	3	0.006592	0.006592	-0.2062	-0.2062	0.5423	0
rs8045334	16_63573376_G_A	16	63573376	G	A	intergenic	CDH8(dist=1502637),CDH11(dist=1407307)		0.19	N	N	N	3	0.387	0.387	-0.0118	-0.0118	0.706	0	0.9765	0.9966	1.0027	3	0.001193	0.001193	-0.0847	-0.0847	0.7714	0	0.9072	0.9386	0.8969	3	8.15e-07	8.15e-07	-0.126	-0.126	0.8775	0	0.8923	0.8787	0.8577	3	0.02323	0.02323	-0.0761	-0.0761	0.8326	0
rs1424452	18_32556816_G_C	18	32556816	G	C	upstream	MAPRE2		0.67	Y	Y	Y	3	8.612e-07	8.612e-07	-0.0671	-0.0671	0.6838	0	0.9251	0.9384	0.954	3	0.007214	0.1944	0.0715	0.0637	0.041	68.7	1.1618	1.0141	1.0138	3	0.02769	0.2764	0.0583	0.0519	0.0541	65.71	1.1376	0.9951	1.0187	3	3.202e-05	0.02924	0.14	0.1267	0.0609	64.27
rs981179	18_32557681_G_A	18	32557681	G	A	intronic	MAPRE2		0.66	Y	N	Y	3	6.336e-07	6.336e-07	-0.0678	-0.0678	0.6522	0	0.9238	0.9384	0.9543	3	0.005426	0.184	0.0739	0.0659	0.0384	69.33	1.1649	1.0147	1.0173	3	0.02144	0.2695	0.0608	0.054	0.047	67.3	1.1417	0.9956	1.0209	3	1.994e-05	0.02858	0.1433	0.1293	0.0554	65.44
rs505763	18_32558879_G_A	18	32558879	G	A	intronic	MAPRE2		0.6	Y	Y	Y	3	6.686e-07	6.686e-07	-0.0638	-0.0638	0.537	0	0.9251	0.9454	0.9587	3	0.02137	0.1398	0.0578	0.0529	0.146	48.03	1.1213	1.0237	1.0002	3	0.105	0.1425	0.0404	0.0398	0.3181	12.7	1.0859	1.0038	1.0157	3	0.0001249	0.01806	0.1219	0.1122	0.1222	52.43
rs657018	18_32558960_C_T	18	32558960	C	T	intronic	MAPRE2		0.66	N	N	N	3	3.805e-07	3.805e-07	-0.0677	-0.0677	0.7416	0	0.9256	0.9384	0.9504	3	0.009406	0.2027	0.0675	0.0603	0.0451	67.73	1.1532	1.0101	1.0156	3	0.04478	0.275	0.0519	0.0478	0.0761	61.17	1.1224	0.9904	1.0286	3	3.202e-05	0.02313	0.1369	0.1249	0.0731	61.78
rs509477	18_32559295_C_G	18	32559295	C	G	intronic	MAPRE2		0.6	Y	Y	Y	3	3.408e-07	3.408e-07	-0.0653	-0.0653	0.4741	0	0.9225	0.9454	0.9585	3	0.01342	0.1539	0.0619	0.0557	0.1024	56.11	1.1313	1.0236	1.0011	3	0.07251	0.164	0.0447	0.0428	0.2398	29.97	1.0955	1.0038	1.0165	3	5.5e-05	0.02512	0.1278	0.1157	0.083	59.81
	18_32561854_T_TTA	18	32561854	T	TTA					Y	Y	Y	3	7.707e-07	7.707e-07	-0.0671	-0.0671	0.7335	0	0.9251	0.9427	0.9479	3	0.009337	0.2053	0.0688	0.0631	0.0366	69.76	1.1578	1.0006	1.034	3	0.03162	0.2927	0.0566	0.0525	0.04	68.92	1.1359	0.9839	1.0415	3	3.779e-05	0.0274	0.138	0.127	0.063	63.82
rs595309	18_32562402_T_C	18	32562402	T	C	intronic	MAPRE2		0.71	N	Y	N	3	6.209e-07	6.209e-07	-0.0665	-0.0665	0.7197	0	0.9264	0.9389	0.9527	3	0.01218	0.2034	0.0652	0.0582	0.0549	65.54	1.1484	1.0128	1.0093	3	0.03985	0.2359	0.0533	0.0498	0.0939	57.73	1.1215	0.9945	1.0311	3	5.354e-05	0.02439	0.1331	0.1215	0.0801	60.38
rs723035	18_32562845_T_A	18	32562845	T	A	intronic	MAPRE2		0.61	Y	Y	Y	3	4.136e-07	4.136e-07	-0.0649	-0.0649	0.5439	0	0.9237	0.9471	0.9542	3	0.01226	0.1235	0.0627	0.0581	0.1188	53.05	1.1315	1.022	1.0125	3	0.06847	0.1529	0.0454	0.044	0.2413	29.66	1.0966	1.0038	1.0221	3	5.323e-05	0.01544	0.1283	0.1188	0.1059	55.46
rs9955778	18_32563797_T_G	18	32563797	T	G	intronic	MAPRE2		0.59	Y	Y	Y	3	7.83e-07	7.83e-07	-0.0644	-0.0644	0.6205	0	0.9255	0.9466	0.9529	3	0.01004	0.1144	0.0655	0.0601	0.1219	52.49	1.1342	1.0275	1.0079	3	0.05066	0.1158	0.0495	0.048	0.2553	26.75	1.1004	1.0081	1.0249	3	5.147e-05	0.01289	0.1303	0.1207	0.1177	53.26
rs11081881	18_32563802_C_T	18	32563802	C	T	intronic	MAPRE2		0.59	Y	Y	Y	3	7.83e-07	7.83e-07	-0.0644	-0.0644	0.6205	0	0.9255	0.9466	0.9529	3	0.01004	0.1144	0.0655	0.0601	0.1219	52.49	1.1342	1.0275	1.0079	3	0.05066	0.1158	0.0495	0.048	0.2553	26.75	1.1004	1.0081	1.0249	3	5.147e-05	0.01289	0.1303	0.1207	0.1177	53.26
	18_32564437_G_GT	18	32564437	G	GT					Y	Y	Y	3	5.265e-07	5.265e-07	-0.0645	-0.0645	0.5553	0	0.9242	0.9472	0.9543	3	0.01134	0.1276	0.0636	0.0588	0.1084	54.99	1.1344	1.0218	1.013	3	0.06698	0.1549	0.0457	0.0442	0.2352	30.9	1.0976	1.0038	1.0222	3	5.12e-05	0.01666	0.1287	0.1191	0.0995	56.67
rs111366610	18_32565556_T_C	18	32565556	T	C	intronic	MAPRE2		0.47	Y	Y	Y	3	7.503e-07	7.503e-07	-0.0646	-0.0646	0.4	0	0.9204	0.9498	0.9585	3	0.0255	0.2527	0.0569	0.0508	0.0587	64.73	1.138	1.0091	0.9995	3	0.09711	0.3386	0.042	0.0391	0.0961	57.31	1.1093	0.9882	1.0153	3	0.0001489	0.05997	0.1224	0.1097	0.0473	67.22
rs7245165	18_32567007_C_A	18	32567007	C	A	intronic	MAPRE2		0.6	Y	N	Y	3	4.047e-07	4.047e-07	-0.0656	-0.0656	0.5848	0	0.9241	0.9445	0.9543	3	0.009282	0.1169	0.066	0.0606	0.1123	54.26	1.136	1.0242	1.0133	3	0.06489	0.1679	0.0466	0.0446	0.2183	34.3	1.0995	1.0021	1.0226	3	3.684e-05	0.01322	0.1323	0.1222	0.1076	55.14
rs11660848	18_32574010_T_C	18	32574010	T	C	intronic	MAPRE2		0.37	Y	Y	Y	3	6.046e-07	6.046e-07	0.0641	0.0641	0.5693	0	1.081	1.0569	1.0466	3	0.008014	0.09041	-0.0665	-0.0623	0.131	50.81	0.8815	0.9742	0.9816	3	0.04703	0.07055	-0.0496	-0.0491	0.3178	12.78	0.9127	0.9891	0.9679	3	3.729e-05	0.01014	-0.131	-0.1224	0.1197	52.89
rs7236052	18_32574540_A_G	18	32574540	A	G	intronic	MAPRE2		0.34	N	Y	N	3	4.632e-07	4.632e-07	0.0647	0.0647	0.4946	0	1.0827	1.0594	1.0421	3	0.006178	0.07049	-0.0688	-0.0644	0.1489	47.48	0.8815	0.9663	0.9864	3	0.04053	0.04133	-0.0512	-0.0512	0.3659	0.55	0.9133	0.9838	0.9703	3	2.527e-05	0.008989	-0.1339	-0.1245	0.1194	52.95
rs7240845	18_32574960_G_C	18	32574960	G	C	intronic	MAPRE2		0.33	Y	Y	Y	3	4.627e-07	4.627e-07	0.0647	0.0647	0.4888	0	1.0829	1.0591	1.042	3	0.007208	0.08116	-0.0674	-0.063	0.1404	49.06	0.8818	0.9689	0.9868	3	0.0463	0.05256	-0.0498	-0.0496	0.3535	3.84	0.9138	0.9858	0.9709	3	2.97e-05	0.01071	-0.1325	-0.123	0.1131	54.11
rs531558	18_32575286_T_A	18	32575286	T	A	intronic	MAPRE2		0.39	Y	Y	Y	3	5.4e-07	5.4e-07	0.0645	0.0645	0.6028	0	1.0809	1.056	1.0498	3	0.009009	0.09402	-0.0657	-0.062	0.1304	50.91	0.882	0.9782	0.9763	3	0.05738	0.09267	-0.0476	-0.047	0.3022	16.43	0.9137	0.9922	0.9689	3	3.927e-05	0.009101	-0.1309	-0.123	0.1261	51.71
rs562412	18_32576305_T_C	18	32576305	T	C	intronic	MAPRE2		0.4	Y	Y	Y	3	6.333e-07	6.333e-07	0.0642	0.0642	0.6103	0	1.0806	1.056	1.0497	3	0.009747	0.09524	-0.0651	-0.0614	0.1331	50.4	0.8826	0.9784	0.9769	3	0.0615	0.08612	-0.0469	-0.0465	0.322	11.76	0.9152	0.9918	0.9691	3	4.442e-05	0.009075	-0.1301	-0.1224	0.1293	51.12
rs11659944	18_32589314_C_A	18	32589314	C	A	intronic	MAPRE2		0.61	N	N	N	3	5.757e-07	5.757e-07	-0.0634	-0.0634	0.6628	0	0.9297	0.9389	0.9582	3	0.01307	0.172	0.0615	0.0559	0.076	61.19	1.1369	1.017	1.0087	3	0.0663	0.0663	0.0453	0.0453	0.4647	0	1.0832	1.0196	1.0158	3	5.588e-05	0.01615	0.1265	0.117	0.1025	56.1
rs138451097	19_2873629_A_G	19	2873629	A	G	intronic	ZNF556		0.01	Y	Y	Y	2	0.09992	0.2307	0.1669	0.2509	0.0932	64.52	1.0862		1.6676	2	0.001589	0.001589	-0.6531	-0.6531	0.5164	0	0.556		0.3965	2	5.386e-07	0.007704	-1.0045	-1.2184	0.0943	64.27	0.4211		0.1637	2	0.001282	0.01188	-0.8246	-0.9028	0.2221	32.91
rs144461336	19_2873711_G_A	19	2873711	G	A	intronic	ZNF556		0.01	Y	Y	Y	2	0.09147	0.2226	0.1699	0.2478	0.0935	64.46	1.0867		1.6461	2	0.002434	0.002434	-0.6226	-0.6226	0.7489	0	0.5549		0.4718	2	7.196e-07	0.001728	-0.9873	-1.1127	0.1645	48.25	0.42		0.1966	2	0.001985	0.001985	-0.7867	-0.7867	0.3799	0
rs2301659	19_19035354_G_T	19	19035354	G	T	intronic	DDX49		0.32	Y	Y	Y	3	0.0001819	0.0001819	0.0501	0.0501	0.7228	0	1.0421	1.0668	1.0457	3	3.485e-06	3.485e-06	-0.1186	-0.1186	0.6099	0	0.9111	0.863	0.9006	3	0.006034	0.006034	-0.0701	-0.0701	0.4075	0	0.9708	0.9042	0.9113	3	2.656e-07	2.656e-07	-0.1679	-0.1679	0.5356	0
rs2301660	19_19035355_C_T	19	19035355	C	T	intronic	DDX49		0.31	Y	Y	Y	3	0.0001629	0.0001629	0.0536	0.0536	0.5304	0	1.039	1.0769	1.0525	3	4.749e-06	4.749e-06	-0.124	-0.124	0.6931	0	0.9025	0.8605	0.8999	3	0.005092	0.005092	-0.0757	-0.0757	0.4065	0	0.9681	0.9001	0.8971	3	2.676e-07	2.676e-07	-0.1776	-0.1776	0.5256	0
rs3730053	19_40743739_G_A	19	40743739	G	A	intronic	AKT2		0.02	Y	Y	Y	3	0.1263	0.1263	0.0509	0.0509	0.6256	0	1.094	1.0228	1.027	3	0.0001005	0.0001192	-0.2471	-0.2467	0.3617	1.67	0.756	0.736	0.9264	3	2.909e-07	2.909e-07	-0.3222	-0.3222	0.9108	0	0.6997	0.7385	0.7433	3	0.0002463	0.0002463	-0.2975	-0.2975	0.4925	0
rs76137255	19_40783832_T_G	19	40783832	T	G	intronic	AKT2		0.02	Y	Y	Y	3	0.1183	0.1183	0.0519	0.0519	0.6334	0	1.0944	1.0243	1.0283	3	8.44e-05	8.44e-05	-0.2491	-0.2491	0.3778	0	0.7542	0.7362	0.9208	3	2.453e-07	2.453e-07	-0.3236	-0.3236	0.9041	0	0.6977	0.739	0.7408	3	0.0002054	0.0002054	-0.3006	-0.3006	0.5045	0
rs76478271	19_41325199_T_A	19	41325199	T	A	intergenic	RAB4B-EGLN2(dist=10853),CYP2A6(dist=24244)		0.12	Y	Y	Y	3	0.06801	0.06801	0.0627	0.0627	0.7287	0	1.0685	1.0292	1.1093	3	4.081e-07	8.806e-05	-0.3309	-0.3298	0.2027	37.34	0.6351	0.8243	0.7113	3	0.007392	0.007392	-0.1774	-0.1774	0.4807	0	0.7859	0.9211	0.7743	3	1.577e-06	3.358e-05	-0.3998	-0.398	0.2736	22.85
	22_28811816_GC_G	22	28811816	GC	G					Y	Y	Y	3	0.3832	0.3832	-0.0192	-0.0192	0.5091	0	0.9576	0.991	1.0236	3	6.538e-07	0.000192	0.2084	0.201	0.2104	35.84	1.3286	1.1977	1.0833	3	4.372e-06	0.02424	0.1898	0.1647	0.0614	64.16	1.3226	1.1675	0.9932	3	1.257e-05	0.0007025	0.2339	0.225	0.2321	31.53
rs6005807	22_28934313_T_C	22	28934313	T	C	intronic	TTC28		0.9	Y	Y	Y	3	0.3421	0.3421	0.0208	0.0208	0.5512	0	1.0436	1.0126	0.9802	3	2.742e-07	9.538e-05	-0.213	-0.2057	0.2175	34.46	0.7525	0.8266	0.9224	3	1.347e-06	0.0221	-0.1975	-0.1705	0.052	66.18	0.75	0.8492	1.0054	3	6.262e-06	0.0002741	-0.2396	-0.232	0.2517	27.5
[truncated: 14 more columns]
