# Supplementary material for: Variations in the FRA10AC1 Fragile Site and 15q21 Are Associated with Cerebrospinal Fluid Aβ1-42 Level
Source: PLoS One. 2015 Aug 7;10(8):e0134000. doi: 10.1371/journal.pone.0134000 (PMC4529186; doi:10.1371/journal.pone.0134000)
Supplement: S2 Table — (XLSX) [file pone.0134000.s003.xlsx]

## Sheet: 94SNPs_w_p_value_less_than_e-06
dbSNP137	SNP	CHR	BP	A1	A2	Func	Gene	ExonicFunc	MAF1000g2012apr_ALL	ImputedOmni2.5M	ImputedOmniExpress	AV45 (not correcting APOE e4)									AV45 (correcting APOE e4)									AAChange	Conserved	SegDup	ESP5400_ALL	AVSIFT	LJB_PhyloP	LJB_PhyloP_Pred	LJB_SIFT	LJB_SIFT_Pred	LJB_PolyPhen2	LJB_PolyPhen2_Pred	LJB_LRT	LJB_LRT_Pred	LJB_MutationTaster	LJB_MutationTaster_Pred	LJB_GERP++
	SNP	CHR	BP	A1	A2	Func	Gene	ExonicFunc	MAF1000g2012apr_ALL	ImputedOmni2.5M	ImputedOmniExpress	N	P	P(R)	OR	OR(R)	Q	I	F0	F1	N	P	P(R)	OR	OR(R)	Q	I	F0	F1
	1_212742242_C_CTATT	1	212742242	C	CTATT					Y	Y	2	8.385e-06	0.1596	-0.2664	-0.2123	0.0231	80.62	0.7041	0.9533	2	7.901e-07	0.001621	-0.2761	-0.2585	0.1794	44.53	0.7251	0.8593
rs188145713	1_212749155_T_C	1	212749155	T	C	intronic	ATF3		0.01	Y	Y	2	8.846e-06	0.1501	-0.2631	-0.2104	0.027	79.56	0.7092	0.9512	2	8.328e-07	0.0009364	-0.2726	-0.2572	0.1971	39.9	0.7297	0.8582
rs13152543	4_85577541_A_G	4	85577541	A	G	intergenic	CDS1(dist=5048),WDFY3(dist=13152)		0.01	Y	Y	2	1.845e-07	0.127	-0.2348	-0.1823	0.0256	79.93	0.7489	0.9523	2	2.649e-06	0.2283	-0.2007	-0.1432	0.0247	80.18	0.7797	0.9907
rs76117213	4_85596236_G_A	4	85596236	G	A	intronic	WDFY3		0.01	Y	Y	2	1.394e-07	0.1824	-0.2623	-0.1994	0.0087	85.47	0.7127	0.9619	2	4.084e-06	0.2914	-0.219	-0.1519	0.0111	84.51	0.7527	1.0049
rs57450513	5_141225446_C_A	5	141225446	C	A	intergenic	ARAP3(dist=163646),PCDH1(dist=7227)		0.01	Y	Y	2	1.185e-06	1.185e-06	-0.2208	-0.2208	0.7505	0	0.7955	0.8232	2	2.424e-07	2.424e-07	-0.2192	-0.2192	0.9597	0	0.8023	0.8065
rs362902	6_146681157_T_C	6	146681157	T	C	intronic	GRM1		0.01	Y	Y	2	6.301e-07	6.301e-07	-0.2696	-0.2696	0.3354	0	0.7918	0.7083	2	3.113e-06	3.113e-06	-0.236	-0.236	0.3665	0	0.8144	0.7379
rs36116061	8_89373327_T_G	8	89373327	T	G	intergenic	MMP16(dist=33610),RIPK2(dist=1396648)		0.18	Y	Y	2	6.93e-07	6.93e-07	0.0619	0.0619	0.6539	0	1.0679	1.0552	2	1.53e-05	1.53e-05	0.0509	0.0509	0.7952	0	1.0544	1.0475
rs1727400	12_119952537_C_T	12	119952537	C	T	intronic	CCDC60		0.44	Y	Y	2	9.99e-07	9.99e-07	-0.05	-0.05	0.7898	0	0.9529	0.9473	2	9.994e-07	9.994e-07	-0.047	-0.047	0.4947	0	0.9582	0.9446
rs708886	12_119958702_T_G	12	119958702	T	G	intronic	CCDC60		0.44	Y	Y	2	8.471e-07	8.471e-07	-0.0504	-0.0504	0.7863	0	0.9527	0.947	2	9.328e-07	9.328e-07	-0.0471	-0.0471	0.4917	0	0.9581	0.9444
rs28810	16_3500515_A_G	16	3500515	A	G	intronic	NAA60		0.12	Y	Y	2	4.775e-07	4.775e-07	0.0624	0.0624	0.8638	0	1.0659	1.061	2	5.903e-07	5.903e-07	0.0577	0.0577	0.9242	0	1.0601	1.0576
rs40223	16_3503738_C_T	16	3503738	C	T	intronic	NAA60		0.11	Y	Y	2	6.299e-07	6.299e-07	0.0619	0.0619	0.9678	0	1.0635	1.0647	2	1.005e-06	1.005e-06	0.057	0.057	0.8979	0	1.0576	1.0611
rs17554547	16_3507802_G_A	16	3507802	G	A	intronic	NAA60		0.11	Y	Y	2	6.335e-07	6.335e-07	0.0614	0.0614	0.9527	0	1.0628	1.0645	2	9.298e-07	9.298e-07	0.0567	0.0567	0.8939	0	1.0573	1.0609
rs192228	16_3507949_G_T	16	3507949	G	T	intronic	NAA60		0.12	Y	Y	2	6.335e-07	6.335e-07	0.0614	0.0614	0.9527	0	1.0628	1.0645	2	9.298e-07	9.298e-07	0.0567	0.0567	0.8939	0	1.0573	1.0609
rs37837	16_3508616_G_A	16	3508616	G	A	intronic	NAA60		0.11	Y	Y	2	6.524e-07	6.524e-07	0.0613	0.0613	0.9497	0	1.0627	1.0645	2	9.298e-07	9.298e-07	0.0567	0.0567	0.8939	0	1.0573	1.0609
rs37839	16_3510310_T_C	16	3510310	T	C	intronic	NAA60		0.11	Y	Y	2	6.636e-07	6.636e-07	0.0613	0.0613	0.9438	0	1.0626	1.0646	2	8.736e-07	8.736e-07	0.0567	0.0567	0.8873	0	1.0573	1.0611
rs250636	16_3510416_T_C	16	3510416	T	C	intronic	NAA60		0.11	Y	Y	2	5.552e-07	5.552e-07	0.0617	0.0617	0.8821	0	1.0624	1.0666	2	7.97e-07	7.97e-07	0.057	0.057	0.8353	0	1.0571	1.0627
rs250637	16_3511007_A_G	16	3511007	A	G	intronic	NAA60		0.11	Y	Y	2	6.636e-07	6.636e-07	0.0613	0.0613	0.9438	0	1.0626	1.0646	2	8.899e-07	8.899e-07	0.0567	0.0567	0.8811	0	1.0572	1.0612
rs37771	16_3512866_G_T	16	3512866	G	T	intronic	NAA60		0.11	Y	Y	2	6.084e-07	6.084e-07	0.0612	0.0612	0.9319	0	1.0624	1.0648	2	9.784e-07	9.784e-07	0.0563	0.0563	0.8503	0	1.0564	1.0615
rs37769	16_3514580_C_G	16	3514580	C	G	intronic	NAA60		0.11	Y	Y	2	6.207e-07	6.207e-07	0.0614	0.0614	0.9379	0	1.0627	1.0649	2	8.289e-07	8.289e-07	0.0569	0.0569	0.8661	0	1.0573	1.0618
rs37768	16_3514777_T_C	16	3514777	T	C	intronic	NAA60		0.11	Y	Y	2	6.207e-07	6.207e-07	0.0614	0.0614	0.9379	0	1.0627	1.0649	2	8.289e-07	8.289e-07	0.0569	0.0569	0.8661	0	1.0573	1.0618
rs37767	16_3514962_C_T	16	3514962	C	T	intronic	NAA60		0.11	Y	Y	2	6.207e-07	6.207e-07	0.0614	0.0614	0.9379	0	1.0627	1.0649	2	8.032e-07	8.032e-07	0.057	0.057	0.8691	0	1.0574	1.0618
rs28401	16_3515354_C_G	16	3515354	C	G	intronic	NAA60		0.11	Y	Y	2	6.207e-07	6.207e-07	0.0614	0.0614	0.9379	0	1.0627	1.0649	2	8.032e-07	8.032e-07	0.057	0.057	0.8691	0	1.0574	1.0618
rs1690441	16_3517635_C_G	16	3517635	C	G	intronic	NAA60		0.13	Y	Y	2	7.965e-07	7.965e-07	0.0609	0.0609	0.9794	0	1.0626	1.0633	2	8.334e-07	8.334e-07	0.057	0.057	0.8481	0	1.0572	1.0624
rs1690443	16_3517787_C_G	16	3517787	C	G	intronic	NAA60		0.11	Y	Y	2	7.637e-07	7.637e-07	0.0608	0.0608	0.9259	0	1.0619	1.0646	2	7.156e-07	7.156e-07	0.0572	0.0572	0.8502	0	1.0574	1.0625
rs1690444	16_3518350_G_A	16	3518350	G	A	intronic	NAA60		0.13	Y	Y	2	8.773e-07	8.773e-07	0.0606	0.0606	0.9409	0	1.0618	1.064	2	8.339e-07	8.339e-07	0.0569	0.0569	0.8568	0	1.0572	1.062
rs1635393	16_3520493_C_T	16	3520493	C	T	intronic	NAA60		0.11	Y	Y	2	7.732e-07	7.732e-07	0.0608	0.0608	0.9288	0	1.0619	1.0645	2	6.705e-07	6.705e-07	0.0573	0.0573	0.8435	0	1.0574	1.0627
rs1690451	16_3521444_A_G	16	3521444	A	G	intronic	NAA60		0.11	Y	Y	2	7.829e-07	7.829e-07	0.0608	0.0608	0.9318	0	1.0619	1.0644	2	6.705e-07	6.705e-07	0.0573	0.0573	0.8435	0	1.0574	1.0627
rs250632	16_3523047_C_T	16	3523047	C	T	intronic	NAA60		0.11	Y	Y	2	8.121e-07	8.121e-07	0.0611	0.0611	0.9145	0	1.062	1.0651	2	7.029e-07	7.029e-07	0.0573	0.0573	0.8691	0	1.0577	1.0622
rs55989968	16_3530658_C_G	16	3530658	C	G	intronic	NAA60		0.11	Y	Y	2	1.115e-06	1.115e-06	0.0603	0.0603	0.9705	0	1.0618	1.0629	2	7.731e-07	7.731e-07	0.0573	0.0573	0.8814	0	1.0578	1.0618
rs589398	18_5311892_C_T	18	5311892	C	T	intergenic	ZBTB14(dist=14840),EPB41L3(dist=80496)		0.99	Y	Y	2	3.478e-07	3.478e-07	0.1942	0.1942	0.3823	0	1.1908	1.2851	2	4.825e-06	4.825e-06	0.1646	0.1646	0.5463	0	1.1643	1.2243
rs7407664	18_9031719_A_G	18	9031719	A	G	intergenic	SOGA2(dist=198944),NDUFV2(dist=70909)		0.03	Y	Y	2	3.009e-07	3.009e-07	-0.1408	-0.1408	0.5825	0	0.8774	0.8491	2	4.053e-06	7.053e-05	-0.1197	-0.1227	0.2515	23.97	0.9049	0.8483
rs6859	19_45382034_A_G	19	45382034	A	G	UTR3	PVRL2		0.61	N	N	2	1.68e-07	1.68e-07	0.052	0.052	0.7924	0	1.0516	1.0576	2	0.01678	0.01678	0.0234	0.0234	0.909	0	1.023	1.0255
	19_45386467_G_GTAA	19	45386467	G	GTAA					Y	Y	2	1.367e-15	0.0003454	-0.0965	-0.0908	0.0444	75.25	0.8919	0.9385	2	0.6698	0.6261	0.0073	0.0161	0.0708	69.37	0.9868	1.0549
rs147636938	19_45386634_C_T	19	45386634	C	T	intronic	PVRL2		0.02	Y	Y	2	6.699e-08	6.699e-08	-0.1406	-0.1406	0.9617	0	0.8696	0.8674	2	0.105	0.1205	-0.0429	-0.0438	0.2911	10.29	0.9782	0.9228
rs12972156	19_45387459_C_G	19	45387459	C	G	intronic	PVRL2		0.09	Y	Y	2	1.457e-15	0.0003026	-0.0959	-0.0902	0.0466	74.74	0.8928	0.9387	2	0.6439	0.6152	0.0079	0.0162	0.0778	67.84	0.9878	1.0539
rs12972970	19_45387596_G_A	19	45387596	G	A	intronic	PVRL2		0.09	Y	Y	2	1.492e-15	0.0003138	-0.0958	-0.0902	0.0462	74.84	0.8928	0.9388	2	0.6469	0.615	0.0078	0.0161	0.0783	67.74	0.9879	1.0538
rs34342646	19_45388130_G_A	19	45388130	G	A	intronic	PVRL2		0.09	Y	Y	2	1.791e-15	0.0002847	-0.0954	-0.0899	0.0477	74.49	0.8932	0.9388	2	0.639	0.6119	0.0079	0.016	0.0823	66.86	0.9883	1.0532
rs283811	19_45388500_A_G	19	45388500	A	G	intronic	PVRL2		0.24	Y	Y	2	5.913e-20	5.42e-08	-0.0977	-0.0949	0.1139	60	0.8954	0.9274	2	0.6942	0.6942	-0.0066	-0.0066	0.4715	0	0.9854	1.0115
rs283812	19_45388568_T_C	19	45388568	T	C	intronic	PVRL2		0.2	Y	Y	2	4.687e-20	8.614e-08	-0.0988	-0.0958	0.1083	61.21	0.8941	0.9269	2	0.7872	0.7872	-0.0046	-0.0046	0.4636	0	0.987	1.0142
	19_45388588_A_ATT	19	45388588	A	ATT					Y	Y	2	3.192e-20	6.511e-08	-0.0986	-0.0956	0.1101	60.83	0.8945	0.9269	2	0.7038	0.7038	-0.0065	-0.0065	0.4277	0	0.9847	1.014
rs283815	19_45390333_A_G	19	45390333	A	G	intronic	PVRL2		0.28	Y	Y	2	2.353e-20	2.731e-08	-0.097	-0.0941	0.1188	58.9	0.8966	0.9277	2	0.5055	0.5055	-0.0109	-0.0109	0.4187	0	0.9807	1.0093
rs6857	19_45392254_C_T	19	45392254	C	T	UTR3	PVRL2		0.11	Y	Y	2	3.611e-25	3.935e-08	-0.114	-0.1098	0.0821	66.92	0.8799	0.916	2	0.4686	0.4742	-0.0155	-0.0154	0.315	0.94	0.9711	1.018			0.97
rs71352238	19_45394336_T_C	19	45394336	T	C	upstream	TOMM40		0.1	Y	Y	2	9.549e-15	5.239e-05	-0.0914	-0.0872	0.0791	67.56	0.8987	0.9385	2	0.5713	0.5698	0.0093	0.0138	0.1624	48.76	0.9938	1.0441
rs184017	19_45394969_T_G	19	45394969	T	G	intronic	TOMM40		0.26	Y	Y	2	3.281e-20	1.77e-08	-0.0964	-0.0937	0.124	57.73	0.8972	0.9277	2	0.6703	0.6703	-0.007	-0.007	0.5312	0	0.9862	1.0084				0.172964
rs157580	19_45395266_G_A	19	45395266	G	A	intronic	TOMM40		0.63	N	N	2	1.628e-07	0.0002237	-0.0546	-0.0523	0.2015	38.7	0.9388	0.9667	2	0.6476	0.8677	-0.005	-0.0025	0.2047	37.83	0.9863	1.0173
rs2075650	19_45395619_A_G	19	45395619	A	G	intronic	TOMM40		0.13	N	N	2	2.369e-15	0.0001327	-0.0936	-0.0887	0.0596	71.81	0.8957	0.9385	2	0.6576	0.6234	0.0074	0.0138	0.112	60.4	0.9897	1.0476				0.131995
rs157581	19_45395714_T_C	19	45395714	T	C	exonic	TOMM40	synonymous SNV	0.29	Y	Y	2	3.456e-20	1.865e-08	-0.0968	-0.0942	0.1228	58	0.8966	0.9274	2	0.6183	0.6183	-0.0082	-0.0082	0.5303	0	0.985	1.0073	NM_001128917:c.T339C:p.F113F	589;Name=lod=329		0.294571
rs34095326	19_45395844_G_A	19	45395844	G	A	intronic	TOMM40		0.04	Y	Y	2	8.924e-11	4.618e-06	-0.0855	-0.083	0.1841	43.33	0.9065	0.9404	2	0.7757	0.7147	0.0045	0.0077	0.2055	37.61	0.9913	1.0353
rs34404554	19_45395909_C_G	19	45395909	C	G	intronic	TOMM40		0.12	Y	Y	2	2.546e-15	0.0001509	-0.0935	-0.0886	0.058	72.17	0.8957	0.9388	2	0.6395	0.6129	0.0078	0.0144	0.1077	61.36	0.9899	1.0485
rs11556505	19_45396144_C_T	19	45396144	C	T	exonic	TOMM40	synonymous SNV	0.13	Y	Y	2	2.446e-15	0.0001523	-0.0934	-0.0885	0.0572	72.35	0.8957	0.9388	2	0.6381	0.6122	0.0078	0.0145	0.1071	61.49	0.9899	1.0486	NM_001128917:c.C393T:p.F131F	490;Name=lod=131		0.126325
rs157582	19_45396219_C_T	19	45396219	C	T	intronic	TOMM40		0.28	N	N	2	3.381e-20	2.912e-08	-0.0961	-0.0934	0.1182	59.02	0.8972	0.9281	2	0.6529	0.6529	-0.0074	-0.0074	0.5201	0	0.9856	1.0083				0.293921
rs59007384	19_45396665_G_T	19	45396665	G	T	intronic	TOMM40		0.24	Y	Y	2	6.672e-22	3.336e-08	-0.1023	-0.0991	0.103	62.39	0.8911	0.9239	2	0.5365	0.5365	-0.0109	-0.0109	0.4247	0	0.9801	1.011
rs77301115	19_45396973_G_A	19	45396973	G	A	intronic	TOMM40		0.03	Y	Y	2	5.578e-08	5.578e-08	-0.1275	-0.1275	0.9854	0	0.88	0.8808	2	0.1113	0.1113	-0.0381	-0.0381	0.3545	0	0.9782	0.9337
rs112849259	19_45397307_C_T	19	45397307	C	T	exonic	TOMM40	synonymous SNV	0.02	Y	Y	2	5.612e-08	5.612e-08	-0.1277	-0.1277	0.9806	0	0.8798	0.8808	2	0.1128	0.1128	-0.038	-0.038	0.3604	0	0.9781	0.9341	NM_001128917:c.C627T:p.D209D	534;Name=lod=198		0.030489
rs116881820	19_45397952_T_C	19	45397952	T	C	intronic	TOMM40		0.03	Y	Y	2	4.919e-08	4.919e-08	-0.1279	-0.1279	0.9741	0	0.8794	0.8808	2	0.1118	0.1118	-0.0381	-0.0381	0.3636	0	0.9779	0.9342
rs79398853	19_45398785_C_T	19	45398785	C	T	intronic	TOMM40		0.02	Y	Y	2	4.443e-08	4.443e-08	-0.1281	-0.1281	0.9709	0	0.8792	0.8808	2	0.1119	0.1119	-0.038	-0.038	0.3648	0	0.9778	0.9342
rs75687619	19_45399344_G_T	19	45399344	G	T	intronic	TOMM40		0.03	Y	Y	2	4.204e-08	4.204e-08	-0.128	-0.128	0.9724	0	0.8793	0.8808	2	0.1111	0.1111	-0.038	-0.038	0.3653	0	0.9778	0.9342
rs76366838	19_45399896_G_A	19	45399896	G	A	intronic	TOMM40		0.02	Y	Y	2	4.19e-08	4.19e-08	-0.1274	-0.1274	0.9691	0	0.8809	0.8792	2	0.1125	0.1125	-0.0377	-0.0377	0.3246	0	0.9792	0.9319
	19_45400484_T_TG	19	45400484	T	TG					Y	Y	2	3.788e-08	3.788e-08	-0.1279	-0.1279	0.9789	0	0.8796	0.8807	2	0.1105	0.1105	-0.0379	-0.0379	0.3663	0	0.9777	0.9343
rs114536010	19_45400725_C_T	19	45400725	C	T	intronic	TOMM40		0.02	Y	Y	2	3.638e-08	3.638e-08	-0.1277	-0.1277	0.9821	0	0.8798	0.8807	2	0.111	0.111	-0.0378	-0.0378	0.3647	0	0.9778	0.9343
rs118170342	19_45401868_T_C	19	45401868	T	C	intronic	TOMM40		0.04	Y	Y	2	4.514e-07	4.514e-07	-0.1138	-0.1138	0.929	0	0.8937	0.8899	2	0.1628	0.1628	-0.0318	-0.0318	0.3351	0	0.9834	0.9383
rs115881343	19_45403216_C_T	19	45403216	C	T	intronic	TOMM40		0.02	Y	Y	2	2.171e-08	2.171e-08	-0.1282	-0.1282	0.9523	0	0.8806	0.878	2	0.1004	0.1049	-0.0386	-0.0388	0.3095	3.16	0.9786	0.9304
rs112019714	19_45404857_T_C	19	45404857	T	C	intronic	TOMM40		0.02	Y	Y	2	1.989e-08	1.989e-08	-0.1281	-0.1281	0.9406	0	0.8808	0.8777	2	0.09701	0.1076	-0.0388	-0.0394	0.2988	7.35	0.9787	0.9297
rs10119	19_45406673_G_A	19	45406673	G	A	UTR3	TOMM40		0.26	Y	Y	2	7.937e-17	3.411e-06	-0.0906	-0.0865	0.1066	61.6	0.9024	0.937	2	0.6271	0.5829	0.0079	0.0154	0.1156	59.62	0.992	1.0501
rs769449	19_45410002_G_A	19	45410002	G	A	intronic	APOE		0.08	N	N	2	9.809e-19	1.476e-05	-0.1069	-0.1024	0.0592	71.91	0.8831	0.926	2	0.09829	0.1585	0.0368	0.0405	0.2154	34.83	1.0182	1.0803				0.08256
rs429358	19_45411941_T_C	19	45411941	T	C	exonic	APOE	nonsynonymous SNV	0.15	Y	Y	2	7.993e-32	1.521e-14	-0.13	-0.1273	0.1498	51.78	0.868	0.8975	1							1.012		NM_000041:c.T388C:p.C130R			0.135392	0.88	0.915478	N	0	T	0.002	B	0.92553	N	0.002323	N	0.437
rs1081105	19_45412955_A_C	19	45412955	A	C	downstream	APOE		0.02	Y	Y	2	1.477e-08	1.477e-08	-0.1291	-0.1291	0.8629	0	0.8814	0.8741	2	0.08164	0.1228	-0.0405	-0.0429	0.2438	26.4	0.9793	0.925
rs75627662	19_45413576_C_T	19	45413576	C	T	downstream	APOE		0.17	Y	Y	2	1.964e-10	1.638e-07	-0.0722	-0.0711	0.2416	27.07	0.9213	0.9472	2	0.01844	0.01844	0.0366	0.0366	0.3309	0	1.0273	1.0619
rs10414043	19_45415713_G_A	19	45415713	G	A	intergenic	APOE(dist=3063),APOC1(dist=2208)		0.13	Y	Y	2	3.844e-20	7.241e-06	-0.1103	-0.1056	0.059	71.95	0.8805	0.923	2	0.3369	0.3531	0.0212	0.0225	0.2828	13.31	1.005	1.0576
rs7256200	19_45415935_G_T	19	45415935	G	T	intergenic	APOE(dist=3285),APOC1(dist=1986)		0.13	Y	Y	2	7.134e-20	1.106e-05	-0.11	-0.1052	0.0554	72.74	0.8804	0.9237	2	0.3382	0.3641	0.021	0.023	0.2608	20.92	1.0041	1.0587
rs483082	19_45416178_G_T	19	45416178	G	T	intergenic	APOE(dist=3528),APOC1(dist=1743)		0.26	Y	Y	2	6.155e-21	1.006e-17	-0.1009	-0.1003	0.283	13.25	0.8966	0.9188	2	0.2731	0.2731	0.0233	0.0233	0.6563	0	1.0181	1.0407
rs59325138	19_45416291_C_T	19	45416291	C	T	intergenic	APOE(dist=3641),APOC1(dist=1630)		0.3	Y	Y	2	4.37e-07	4.37e-07	0.0546	0.0546	0.7954	0	1.058	1.0515	2	0.4551	0.4551	0.0084	0.0084	0.6768	0	1.0113	1.0006
rs438811	19_45416741_C_T	19	45416741	C	T	intergenic	APOE(dist=4091),APOC1(dist=1180)		0.27	Y	Y	2	4.721e-21	8.048e-18	-0.1012	-0.1006	0.283	13.25	0.8964	0.9185	2	0.2933	0.2933	0.0224	0.0224	0.6699	0	1.0173	1.039
	19_45417632_C_CCCTT	19	45417632	C	CCCTT					Y	Y	2	9.119e-21	3.447e-17	-0.1011	-0.1005	0.2781	14.99	0.8963	0.9188	2	0.2837	0.2837	0.0227	0.0227	0.6371	0	1.0171	1.041
	19_45417638_C_CTTCG	19	45417638	C	CTTCG					Y	Y	2	7.646e-21	9.839e-18	-0.1013	-0.1008	0.284	12.89	0.8962	0.9184	2	0.2987	0.2987	0.022	0.022	0.6605	0	1.0168	1.039
rs5117	19_45418790_T_C	19	45418790	T	C	intronic	APOC1		0.21	Y	Y	2	6.055e-21	1.179e-17	-0.1016	-0.101	0.282	13.6	0.8959	0.9182	2	0.3183	0.3183	0.0211	0.0211	0.6649	0	1.016	1.0379
rs73052335	19_45420082_A_C	19	45420082	A	C	intronic	APOC1		0.08	Y	Y	2	4.589e-20	6.104e-06	-0.1099	-0.1053	0.0609	71.52	0.8809	0.923	2	0.5402	0.5408	0.013	0.0136	0.2992	7.23	0.9979	1.0461
rs3925681	19_45421100_G_A	19	45421100	G	A	intronic	APOC1		0.31	Y	Y	2	1.563e-10	1.563e-10	0.0714	0.0714	0.3933	0	1.0676	1.0904	2	0.1211	0.1211	0.0187	0.0187	0.4284	0	1.0133	1.0359
rs150966173	19_45421204_C_T	19	45421204	C	T	intronic	APOC1		0.02	Y	Y	2	2.222e-08	2.222e-08	-0.1294	-0.1294	0.8466	0	0.8815	0.8733	2	0.09634	0.1468	-0.0393	-0.042	0.2325	29.86	0.9815	0.925
rs12721046	19_45421254_G_A	19	45421254	G	A	intronic	APOC1		0.1	Y	Y	2	2.841e-18	6.203e-12	-0.1	-0.0987	0.2206	33.34	0.8952	0.9217	2	0.862	0.862	0.0031	0.0031	1	0	1.0031	1.0031
rs140480140	19_45421650_G_A	19	45421650	G	A	intronic	APOC1		0.03	Y	Y	2	2.222e-08	2.222e-08	-0.1294	-0.1294	0.8466	0	0.8815	0.8733	2	0.09578	0.1457	-0.0394	-0.0421	0.2333	29.62	0.9814	0.925
rs12721056	19_45421744_G_T	19	45421744	G	T	intronic	APOC1		0.28	Y	Y	2	1.749e-07	1.749e-07	0.0588	0.0588	0.5377	0	1.0561	1.0727	2	0.2558	0.2558	0.0132	0.0132	0.7034	0	1.0108	1.0212
	19_45421972_AG_A	19	45421972	AG	A					Y	Y	2	1.647e-07	1.647e-07	0.059	0.059	0.5365	0	1.0563	1.073	2	0.2516	0.2516	0.0134	0.0134	0.6988	0	1.0109	1.0215
rs12721051	19_45422160_C_G	19	45422160	C	G	intronic	APOC1		0.14	Y	Y	2	6.367e-29	2.063e-24	-0.1181	-0.1176	0.2811	13.93	0.8811	0.9023	2	0.1446	0.1652	-0.0356	-0.0366	0.2851	12.5	0.9838	0.9316
rs56131196	19_45422846_G_A	19	45422846	G	A	downstream	APOC1		0.16	Y	Y	2	3.121e-29	4.633e-22	-0.1188	-0.1181	0.2554	22.7	0.8799	0.9021	2	0.07968	0.09686	-0.0411	-0.0422	0.2853	12.41	0.9772	0.9268
rs41377151	19_45422946_A_G	19	45422946	A	G	downstream	APOC1		0.16	Y	Y	2	3.722e-29	1.358e-24	-0.1173	-0.1168	0.2806	14.1	0.8818	0.9028	2	0.09862	0.173	-0.0392	-0.0423	0.2004	39.01	0.9844	0.9245
rs78959900	19_45423636_G_A	19	45423636	G	A	intergenic	APOC1(dist=1030),APOC1P1(dist=6424)		0.29	Y	Y	2	3.73e-07	3.73e-07	0.0572	0.0572	0.4463	0	1.0535	1.0742	2	0.2851	0.2851	0.0124	0.0124	0.655	0	1.0095	1.0219
rs814573	19_45424351_A_T	19	45424351	A	T	intergenic	APOC1(dist=1745),APOC1P1(dist=5709)		0.23	Y	Y	2	3.222e-25	3.222e-25	-0.126	-0.126	0.5947	0	0.8775	0.8895	2	0.1942	0.3257	-0.0277	-0.0317	0.1394	54.23	0.9974	0.9348
rs188535946	19_45425066_G_A	19	45425066	G	A	intergenic	APOC1(dist=2460),APOC1P1(dist=4994)		0.03	Y	Y	2	2.436e-08	2.436e-08	-0.1337	-0.1337	0.8238	0	0.8783	0.8685	2	0.1009	0.16	-0.0402	-0.0434	0.22	33.53	0.982	0.9219
rs111789331	19_45427125_T_A	19	45427125	T	A	intergenic	APOC1(dist=4519),APOC1P1(dist=2935)		0.1	Y	Y	2	2.584e-18	9.106e-16	-0.1091	-0.1086	0.2847	12.62	0.8877	0.9128	2	0.8305	0.8305	0.0042	0.0042	0.867	0	1.0064	0.9994
rs4803770	19_45427353_C_G	19	45427353	C	G	intergenic	APOC1(dist=4747),APOC1P1(dist=2707)		0.29	Y	Y	2	1.692e-07	1.692e-07	0.0592	0.0592	0.621	0	1.0573	1.0706	2	0.2823	0.2823	0.0126	0.0126	0.77	0	1.0107	1.0187
rs66626994	19_45428234_G_A	19	45428234	G	A	intergenic	APOC1(dist=5628),APOC1P1(dist=1826)		0.12	Y	Y	2	3.577e-18	3.282e-16	-0.1106	-0.1102	0.2924	9.78	0.8864	0.9115	2	0.8563	0.8563	0.0036	0.0036	0.8498	0	1.0061	0.9981
rs4803772	19_45428459_C_T	19	45428459	C	T	intergenic	APOC1(dist=5853),APOC1P1(dist=1601)		0.27	Y	Y	2	7.551e-07	7.551e-07	0.0588	0.0588	0.4935	0	1.0555	1.0753	2	0.3177	0.3177	0.0122	0.0122	0.7342	0	1.0099	1.0199
rs60049679	19_45429708_G_C	19	45429708	G	C	upstream	APOC1P1		0.11	Y	Y	2	1.295e-08	1.498e-06	-0.1373	-0.1391	0.2366	28.61	0.892	0.8413	2	0.0615	0.2591	-0.0463	-0.0561	0.0526	73.39	0.9902	0.8964
