# Supplementary material for: Variations in the FRA10AC1 Fragile Site and 15q21 Are Associated with Cerebrospinal Fluid Aβ1-42 Level
Source: PLoS One. 2015 Aug 7;10(8):e0134000. doi: 10.1371/journal.pone.0134000 (PMC4529186; doi:10.1371/journal.pone.0134000)
Supplement: S3 Table — (XLSX) [file pone.0134000.s004.xlsx]

## Sheet: S4_Table
SNP	CHR	BP	Func	Gene	ExonicFunc	MAF1000g2012apr_ALL	ImputedOmni2.5M	A1	A2	AV45 (APOE e4 carriers)					AV45 (APOE e4 non-carriers)					Amyloid PET Positivity					Amyloid PET Positivity (APOE e4 non-carriers)					AAChange	Conserved	SegDup	ESP5400_ALL	AVSIFT	LJB_PhyloP	LJB_PhyloP_Pred	LJB_SIFT	LJB_SIFT_Pred	LJB_PolyPhen2	LJB_PolyPhen2_Pred	LJB_LRT	LJB_LRT_Pred	LJB_MutationTaster	LJB_MutationTaster_Pred	LJB_GERP++
										FRQ	INFO	OR	SE	P	FRQ	INFO	OR	SE	P	FRQ	INFO	OR	SE	P	FRQ	INFO	OR	SE	P
rs12136800	1	14605334	intergenic	PRDM2(dist=453760),KAZN(dist=319879)		0.01	Y	T	C	0.98	0.5847	0.0008	0.0907	0.9929	0.9845	0.6464	-0.3532	0.0668	2.12e-07	0.983	0.6178	0.1309	0.7336	0.005572	0.9849	0.6469	0.0463	1.0812	0.004492
rs115446434	1	33531257					N	C	T	0.9829	0.9827	-0.0983	0.0744	0.1878	0.9892	0.9891	-0.329	0.0649	6.432e-07	0.9868	0.9867	0.2115	0.6489	0.01667	0.9894	0.9893	0.181	0.8417	0.04226
rs114685215	1	113068722	exonic	ST7L	synonymous SNV	0.01	Y	G	C						0.9878	0.909	-0.3389	0.0636	1.723e-07	0.9896	0.9075	0.2265	0.7803	0.05706	0.9881	0.9093	0.0127	2.1465	0.04188	NM_138728:c.C1548G:p.L516L			0.006042
rs149731104	1	113084805	intronic	ST7L		0.01	Y	A	G						0.9861	0.8342	-0.3189	0.0623	4.914e-07	0.9884	0.8416	0.2464	0.7415	0.05887	0.9864	0.8346	0.0188	1.6329	0.015
rs201383704	1	113111497					Y	TATATATATATATAA	T						0.9889	0.9617	-0.3448	0.0648	1.799e-07	0.9898	0.9506	0.2321	0.7736	0.05902	0.9891	0.962	0.0064	3.4188	0.1395
rs76570619	1	113246730	intronic	RHOC		0.01	Y	G	C						0.9891	0.9599	-0.3446	0.0657	2.646e-07						0.9894	0.9601	0.0033	4.6547	0.2201
rs140320399	1	235797345	intronic	GNG4		0.01	Y	G	A	0.9878	0.4231	0.1381	0.1349	0.3071	0.9875	0.5677	-0.4389	0.0789	5.233e-08	0.9879	0.509	0.4221	0.7821	0.2701	0.9878	0.5692	0.1118	1.0739	0.04135
rs139255058	2	18950102	intergenic	NT5C1B-RDH14(dist=179256),MIR4757(dist=598088)		0.0046	Y	G	C	0.9784	0.8356	0.0052	0.0729	0.9435	0.9824	0.7942	-0.2894	0.0565	5.014e-07	0.981	0.8099	0.2759	0.5765	0.02552	0.9826	0.7871	0.1616	0.7351	0.01315
rs140838333	2	46460880	intergenic	PRKCE(dist=45751),EPAS1(dist=63661)		0.01	Y	C	T	0.9862	0.6193	0.356	0.1032	0.0006597	0.9862	0.6022	-0.3681	0.0738	9.499e-07	0.9865	0.6079	0.1979	0.8133	0.04634	0.9865	0.5972	0.0132	1.8041	0.01645
rs147677046	2	227122017	intergenic	LOC646736(dist=77239),MIR5702(dist=401409)		0.0027	Y	G	C	0.9883	1.2837	0.0249	0.0788	0.7523	0.9887	0.943	-0.3391	0.0644	2.382e-07	0.9887	1.0871	0.6157	0.5526	0.3802	0.9889	0.9433	0.1251	0.9674	0.03163		352;Name=lod=36
rs180771047	2	227185851	intergenic	LOC646736(dist=141073),MIR5702(dist=337575)		0.0027	Y	G	A	0.9873	1.1793	0.0321	0.079	0.685	0.9884	0.8593	-0.3689	0.0665	5.705e-08	0.9882	0.9991	0.5686	0.5724	0.324	0.9887	0.8596	0.1079	1.0009	0.0261
rs184151593	4	59399993	intergenic	LOC255130(dist=1328528),NONE(dist=NONE)		0.01	Y	C	A						0.9888	0.6746	-0.3861	0.0769	8.168e-07						0.9878	0.7009	0.1387	0.953	0.03816
rs148369438	5	50428735	intergenic	PARP8(dist=286379),LOC642366(dist=239836)		0.01	Y	G	C						0.9883	0.8734	-0.3615	0.0658	7.609e-08	0.9894	0.9125	0.6272	0.6064	0.4418	0.9886	0.8737	0.0256	1.516	0.01562
rs79109615	5	50452769	intergenic	PARP8(dist=310413),LOC642366(dist=215802)		0.01	Y	T	G						0.988	0.8559	-0.3568	0.0657	1.044e-07	0.9891	0.8956	0.651	0.6022	0.4759	0.9883	0.8563	0.031	1.4187	0.01432
rs116878295	6	123741003	intronic	TRDN		0.0037	Y	A	T						0.9896	0.4282	-0.5081	0.1001	6.142e-07						0.9893	0.4299	0.0428	1.2374	0.01086
rs150365886	6	124036946	intergenic	TRDN(dist=78708),NKAIN2(dist=88123)		0.0023	Y	G	A	0.9838	0.6914	0.0596	0.0942	0.5277	0.9885	0.5363	-0.4279	0.0854	8.466e-07	0.9868	0.6129	0.6038	0.6625	0.4464	0.9887	0.5341	0.0594	1.1972	0.01834
rs139475366	9	100273497	intronic	TMOD1		0.0027	Y	G	A	0.9883	0.8741	0.0506	0.0955	0.5966	0.9897	0.7836	-0.3995	0.0738	1.156e-07	0.9893	0.8243	0.4239	0.663	0.1955	0.9899	0.7839	0.1075	1.0414	0.03222
rs200384196	9	117754571					Y	CT	C	0.9846	0.5223	-0.0865	0.1082	0.4249	0.986	0.6006	-0.3678	0.0738	9.689e-07	0.9856	0.5627	0.1194	0.863	0.01378	0.9863	0.5989	0.1194	0.9817	0.03038
rs72950293	11	81705103	intergenic	MIR4300(dist=103225),FAM181B(dist=737943)		0.03	Y	C	T	0.9536	0.8988	-0.072	0.0497	0.1487	0.9426	0.8969	-0.1565	0.0302	3.51e-07	0.9452	0.8985	0.5105	0.2777	0.01548	0.94	0.8966	0.3849	0.3333	0.004178
rs72952442	11	81751211	intergenic	MIR4300(dist=149333),FAM181B(dist=691835)		0.03	Y	G	A	0.9547	0.9076	-0.0696	0.0499	0.1641	0.9435	0.8988	-0.16	0.0303	2.274e-07	0.9461	0.9027	0.5077	0.2799	0.01542	0.9409	0.8983	0.3719	0.3364	0.003276
rs141051279	11	81751766					Y	G	GA	0.9547	0.9076	-0.0697	0.0499	0.1639	0.9435	0.8987	-0.16	0.0303	2.276e-07	0.9461	0.9026	0.5076	0.2799	0.01541	0.9409	0.8982	0.3719	0.3364	0.003277
rs4594074	12	41032092	intergenic	LRRK2(dist=269006),CNTN1(dist=54152)		0.9	Y	A	G	0.0304	0.4977	-0.0601	0.08	0.4533	0.0166	0.3685	0.4642	0.0849	8.617e-08	0.0225	0.4417	4.2707	0.7019	0.03862	0.0164	0.3647	13.9859	1.1982	0.02769
rs741627	12	114206076	intergenic	LHX5(dist=296199),RBM19(dist=48467)		0.15	N	G	A	0.8973	0.9681	-0.0215	0.0319	0.502	0.8811	1.0456	-0.1012	0.0203	9.503e-07	0.887	1.0116	0.6092	0.1875	0.008226	0.8786	1.0351	0.4849	0.2302	0.00166
rs72662233	14	30541679	intergenic	PRKD1(dist=144780),G2E3(dist=486650)		0.34	Y	G	A	0.6471	0.9199	-0.0034	0.0214	0.8727	0.6533	0.8703	-0.0761	0.0151	7.06e-07	0.6506	0.883	0.7958	0.1288	0.07624	0.6532	0.8625	0.649	0.1736	0.01277
rs141668138	15	80599536	ncRNA_intronic	LOC283688		0.01	Y	A	G	0.9829	0.7273	-0.103	0.0861	0.2325	0.9837	0.7693	-0.302	0.0598	6.924e-07	0.9827	0.7439	0.1236	0.7408	0.004765	0.9834	0.757	0.0532	1.0175	0.00393
rs149001306	17	68042202	intergenic	MAP2K6(dist=503732),KCNJ16(dist=29164)		0.02	Y	G	A	0.9893	0.5723	0.2044	0.1236	0.0994	0.9891	0.5835	-0.4268	0.0838	5.737e-07	0.9891	0.5721	0.4313	0.7864	0.2849	0.9891	0.5738	0.0751	1.321	0.05005		369;Name=lod=42
rs139095266	18	66379738	intronic	TMX3		0.01	Y	G	T	0.9888	0.651	0.0778	0.1124	0.4892	0.9899	0.5787	-0.475	0.0866	7.759e-08	0.9897	0.6108	0.1387	0.9422	0.03606
rs113393842	19	37006567	UTR5	ZNF260		0.01	Y	C	T	0.9879	0.6312	-0.08	0.1105	0.4698	0.9884	0.6624	-0.3822	0.0761	8.153e-07	0.9884	0.6494	0.0806	1.076	0.01926	0.9887	0.6627	0.0904	1.0987	0.02872
rs182323560	19	37263238	intronic	ZNF850		0.0032	Y	C	T	0.9866	0.6654	-0.074	0.1024	0.4704	0.9884	0.7019	-0.3786	0.0738	4.681e-07	0.9879	0.6857	0.0752	1.0676	0.01537	0.9887	0.7019	0.0923	1.0766	0.0269			0.91
rs142042446	19	45386467					Y	G	GTAA	0.5782	0.6994	-0.0283	0.0232	0.2227	0.9554	0.8212	-0.0207	0.0369	0.5758	0.7966	0.9966	0.312	0.1673	3.308e-12	0.9549	0.8207	1.3921	0.4177	0.4284
rs12972156	19	45387459	intronic	PVRL2		0.09	Y	C	G	0.5776	0.7047	-0.0274	0.0231	0.2366	0.9562	0.8448	-0.0201	0.0367	0.5838	0.7968	1.0054	0.3145	0.1665	3.742e-12	0.9558	0.845	1.3787	0.4153	0.4393
rs12972970	19	45387596	intronic	PVRL2		0.09	Y	G	A	0.5776	0.7053	-0.0273	0.0231	0.2383	0.9563	0.8475	-0.0202	0.0367	0.5827	0.7968	1.0064	0.3148	0.1664	3.774e-12	0.9559	0.8478	1.3758	0.4149	0.442
rs34342646	19	45388130	intronic	PVRL2		0.09	Y	G	A	0.5773	0.7079	-0.0269	0.023	0.2443	0.9567	0.8589	-0.0199	0.0366	0.5861	0.7969	1.0106	0.316	0.1661	3.998e-12	0.9563	0.8596	1.3704	0.4138	0.4463
rs283811	19	45388500	intronic	PVRL2		0.24	Y	A	G	0.4616	0.535	-0.0626	0.0259	0.01641	0.9025	0.9359	0.009	0.0244	0.7132	0.7188	0.9783	0.393	0.1417	4.444e-11	0.9034	0.9356	1.9908	0.2949	0.01954
rs283812	19	45388568	intronic	PVRL2		0.2	Y	T	C	0.4658	0.5208	-0.0651	0.0262	0.01375	0.9073	0.9155	0.0154	0.0253	0.5422	0.7233	0.9663	0.3836	0.1437	2.639e-11	0.9081	0.9155	2.052	0.3077	0.0195
rs35951235	19	45388588					Y	A	ATT	0.4619	0.5333	-0.0627	0.026	0.0165	0.9049	0.9292	0.0079	0.0248	0.7487	0.7203	0.9783	0.3848	0.1426	2.16e-11	0.9058	0.929	1.925	0.298	0.02796
rs283815	19	45390333					N	A	G	0.4525	0.542	-0.059	0.0258	0.02299	0.8959	0.9709	0.001	0.0234	0.9652	0.7113	0.9937	0.4064	0.1387	8.366e-11	0.8971	0.9711	1.6977	0.2714	0.05112
rs6857	19	45392254	UTR3	PVRL2		0.11	Y	C	T	0.47	0.5147	-0.0639	0.0263	0.01588	0.9568	0.9148	-0.0097	0.0355	0.7842	0.7533	1.0263	0.2977	0.1547	4.802e-15	0.9565	0.9157	1.5151	0.4085	0.3091			0.97
rs71352238	19	45394336					N	T	C	0.5779	0.7218	-0.0253	0.0228	0.2689	0.9527	0.9504	-0.0032	0.0335	0.9236	0.7949	1.0268	0.351	0.1604	6.65e-11	0.9525	0.9501	1.7766	0.3939	0.1445
rs184017	19	45394969	intronic	TOMM40		0.26	Y	T	G	0.4545	0.5506	-0.0623	0.0255	0.01537	0.9031	0.9793	0.0107	0.0239	0.6551	0.7162	1.0057	0.4047	0.139	7.537e-11	0.9041	0.9792	1.9688	0.2882	0.01877				0.172964
rs2075650	19	45395619	intronic	TOMM40		0.13	N	A	G	0.5779	0.7218	-0.0253	0.0228	0.2689	0.9568	0.9548	-0.0191	0.0348	0.5837	0.7972	1.0329	0.3261	0.1634	6.965e-12	0.9565	0.9545	1.316	0.3925	0.4842				0.131995
rs157581	19	45395714	exonic	TOMM40	synonymous SNV	0.29	Y	T	C	0.4538	0.55	-0.0625	0.0255	0.0151	0.9001	0.9537	0.0085	0.0239	0.7213	0.7142	0.9964	0.4009	0.1395	5.675e-11	0.9009	0.9515	1.883	0.2854	0.02659	NM_001128917:c.T339C:p.F113F	589;Name=lod=329		0.294571
rs34095326	19	45395844					N	G	A	0.6768	0.8527	-0.023	0.0223	0.3029	0.9568	0.9548	-0.0191	0.0348	0.5837	0.839	1.0259	0.4323	0.1701	8.204e-07	0.9565	0.9545	1.316	0.3925	0.4842
rs34404554	19	45395909	intronic	TOMM40		0.12	Y	C	G	0.578	0.7217	-0.0253	0.0228	0.269	0.9565	0.9493	-0.0184	0.0348	0.5982	0.7971	1.0317	0.3267	0.1634	7.459e-12	0.9562	0.9492	1.3305	0.3932	0.4677
rs11556505	19	45396144	exonic	TOMM40	synonymous SNV	0.13	Y	C	T	0.578	0.7216	-0.0253	0.0228	0.2693	0.9565	0.9491	-0.0183	0.0348	0.5987	0.7971	1.0316	0.3267	0.1634	7.478e-12	0.9562	0.949	1.3313	0.3932	0.4669	NM_001128917:c.C393T:p.F131F	490;Name=lod=131		0.126325
rs157582	19	45396219	intronic	TOMM40		0.28	N	C	T	0.4544	0.5507	-0.0621	0.0255	0.0156	0.9027	0.9845	0.0097	0.0238	0.6852	0.7159	1.0067	0.404	0.1389	6.746e-11	0.9037	0.9844	1.9204	0.2854	0.02223				0.293921
rs59007384	19	45396665	intronic	TOMM40		0.24	Y	G	T	0.4498	0.4994	-0.0657	0.0269	0.0154	0.9064	0.9313	0.0008	0.025	0.9755	0.7162	0.9776	0.3733	0.143	5.551e-12	0.9072	0.9308	1.6927	0.2936	0.07306
rs10119	19	45406673	UTR3	TOMM40		0.26	Y	G	A	0.3743	0.4732	-0.0451	0.0288	0.1186	0.8184	0.7885	-0.0158	0.02	0.4299	0.6328	0.9124	0.3588	0.1387	1.5e-13	0.8204	0.7872	0.9265	0.2198	0.7284
rs769449	19	45410002	intronic	APOE		0.08	N	G	A	0.5551	0.6297	-0.0119	0.0246	0.628						0.8119	1.0725	0.2192	0.1846	2.003e-16									0.08256
rs429358	19	45411941	exonic	APOE	nonsynonymous SNV	0.15	Y	T	C	0.4359	0.3815	-0.0634	0.0314	0.04475						0.7633	1.081	0.212	0.1691	4.583e-20						NM_000041:c.T388C:p.C130R			0.135392	0.88	0.915478	N	0	T	0.002	B	0.92553	N	0.002323	N	0.437
rs75627662	19	45413576					N	C	T	0.5304	0.7253	-0.0047	0.0228	0.838	0.927	0.9613	0.0477	0.027	0.07782	0.7601	1.0493	0.3934	0.1465	1.906e-10	0.9288	0.9632	1.9609	0.3269	0.03941
rs10414043	19	45415713	intergenic	APOE(dist=3063),APOC1(dist=2208)		0.13	Y	G	A	0.548	0.6263	-0.014	0.0246	0.5694						0.8051	1.0539	0.2166	0.1841	9.651e-17
rs7256200	19	45415935	intergenic	APOE(dist=3285),APOC1(dist=1986)		0.13	Y	G	T	0.5468	0.6266	-0.0124	0.0246	0.616						0.8032	1.044	0.2162	0.1843	9.677e-17
rs483082	19	45416178	intergenic	APOE(dist=3528),APOC1(dist=1743)		0.26	Y	G	T	0.4075	0.4306	-0.0491	0.0298	0.1004	0.9173	0.9107	0.0294	0.0262	0.2638	0.7044	1.0127	0.3401	0.1423	3.406e-14	0.9192	0.9112	1.8149	0.3139	0.05762
rs438811	19	45416741	intergenic	APOE(dist=4091),APOC1(dist=1180)		0.27	Y	C	T	0.407	0.4311	-0.0496	0.0298	0.0968	0.9171	0.9044	0.0292	0.0263	0.267	0.7041	1.012	0.3393	0.1423	3.076e-14	0.919	0.9048	1.8111	0.3142	0.05873
rs201225864	19	45417632					Y	C	CCCTT	0.411	0.4461	-0.0502	0.0293	0.08726	0.9182	0.8959	0.0305	0.0266	0.2524	0.7063	1.0135	0.3365	0.143	2.633e-14	0.92	0.8963	1.7749	0.3157	0.06918
rs34954997	19	45417638					Y	C	CTTCG	0.411	0.4459	-0.0503	0.0293	0.08694	0.9184	0.8979	0.0301	0.0266	0.2579	0.7064	1.0141	0.3362	0.143	2.509e-14	0.9202	0.8983	1.7668	0.3154	0.07114
rs5117	19	45418790	intronic	APOC1		0.21	Y	T	C	0.4108	0.4471	-0.0507	0.0292	0.08395	0.9177	0.8845	0.0299	0.0267	0.2626	0.706	1.0111	0.3352	0.1432	2.307e-14	0.9196	0.8849	1.762	0.3162	0.07319
rs73052335	19	45420082	intronic	APOC1		0.08	Y	A	C	0.5479	0.6314	-0.016	0.0245	0.5145	0.9866	0.5351	-0.1744	0.083	0.03643	0.8007	1.0359	0.2097	0.1848	2.802e-17	0.9857	0.5637	0.0991	0.9456	0.01449
rs12721046	19	45421254	intronic	APOC1		0.1	Y	G	A	0.5316	0.6652	-0.0142	0.0238	0.5502	0.9595	0.8666	-0.0212	0.0379	0.5763	0.7784	1.0426	0.2764	0.1645	5.384e-15	0.9579	0.8701	0.8275	0.3958	0.6324
rs12721051	19	45422160	intronic	APOC1		0.14	Y	C	G	0.4193	0.4559	-0.0583	0.0289	0.04453	0.9592	0.936	-0.016	0.0363	0.6601	0.7325	1.0735	0.2608	0.1539	2.488e-18	0.9575	0.9354	0.8415	0.3805	0.6501
rs56131196	19	45422846					N	G	A	0.4239	0.4353	-0.0617	0.0295	0.03749	0.9595	0.9577	-0.0165	0.036	0.6482	0.7345	1.0593	0.264	0.154	5.158e-18	0.9578	0.9559	0.8392	0.3775	0.6425
rs4420638	19	45422946					N	A	G	0.4163	0.4588	-0.0571	0.0288	0.04861	0.9595	0.9578	-0.0164	0.036	0.6483	0.7314	1.082	0.2643	0.1527	2.84e-18	0.9578	0.956	0.8393	0.3775	0.6426
rs814573	19	45424351	intergenic	APOC1(dist=1745),APOC1P1(dist=5709)		0.23	Y	A	T	0.5015	0.4482	-0.0416	0.0287	0.1486	0.9494	0.6797	-0.0017	0.0383	0.9647	0.7619	0.8999	0.2457	0.1729	4.731e-16	0.9481	0.6818	1.1316	0.4129	0.7646
rs111789331	19	45427125	intergenic	APOC1(dist=4519),APOC1P1(dist=2935)		0.1	Y	T	A	0.5643	0.6024	-0.016	0.0252	0.5253	0.9596	0.6533	-0.0211	0.0436	0.6288	0.7922	0.9386	0.2469	0.1813	1.201e-14	0.9581	0.6579	0.8672	0.4567	0.755
rs66626994	19	45428234	intergenic	APOC1(dist=5628),APOC1P1(dist=1826)		0.12	Y	G	A	0.571	0.5907	-0.0173	0.0254	0.4974	0.9578	0.6134	-0.0202	0.044	0.6469	0.794	0.9135	0.2418	0.1847	1.513e-14	0.9563	0.6188	0.8664	0.4613	0.7559
rs118136136	21	35274965	downstream	ATP5O		0.09	Y	T	A	0.9899	0.6878	0.0666	0.1165	0.5679	0.9874	0.8184	-0.3363	0.0672	8.705e-07	0.9879	0.7829	0.1859	0.7718	0.02925	0.9876	0.8174	0.1811	0.8429	0.04261
rs1987044	22	23477435	intronic	RTDR1		0.01	Y	C	T	0.988	0.8612	0.2854	0.0933	0.002461	0.9848	0.8385	-0.296	0.0594	9.8e-07	0.9864	0.8472	0.5436	0.5621	0.2782	0.9842	0.8295	0.0842	0.8969	0.005806
rs16998069	22	23494926	intronic	RAB36		0.01	Y	C	T	0.9897	0.8126	0.2633	0.1046	0.01246	0.9856	0.829	-0.3062	0.0613	9.182e-07	0.9876	0.8242	0.5118	0.6026	0.2663	0.985	0.8187	0.0747	0.9677	0.00734
rs190040215	22	45274546	intergenic	PRR5-ARHGAP8(dist=15882),PHF21B(dist=2497)		0.01	Y	T	G	0.983	0.8059	-0.0473	0.0839	0.5734	0.9832	0.827	-0.3028	0.0573	2.163e-07	0.9834	0.8134	0.1982	0.7089	0.02243	0.9834	0.8185	0.0786	0.9763	0.009196
