# Supplementary material for: Variations in the FRA10AC1 Fragile Site and 15q21 Are Associated with Cerebrospinal Fluid Aβ1-42 Level
Source: PLoS One. 2015 Aug 7;10(8):e0134000. doi: 10.1371/journal.pone.0134000 (PMC4529186; doi:10.1371/journal.pone.0134000)
Supplement: S4 Table — (XLSX) [file pone.0134000.s005.xlsx]

## Sheet: 211SNPs_w_p_value_less_than_e-0
									LMCI (European Ancestry)									LMCI (All Races)
SNP	CHR	BP	Func	Gene	MAF1000g2012apr_ALL	A1	A2	Imputed	FRQ	INFO	BETA	SE	P	CHR	BP	A1	A2	FRQ	INFO	BETA	SE	P	Func	Gene	ExonicFunc	AAChange	Conserved	SegDup	ESP5400_ALL	X1000g2012apr_ALL	Chr	Start	End	Ref	Obs	Otherinfo
rs145914118	1	21076099	intronic	HP1BP3	0.0046	G	A	Y	0.9897	0.7419	0.569	0.1053	1.047e-07	NA	NA	NA	NA	NA	NA	NA	NA	NA	intronic	HP1BP3						0.0046	1	21076099	21076099	G	A
rs55961051	1	21098816	intronic	HP1BP3	0.01	G	A	Y	0.9897	0.7442	0.5693	0.105	9.497e-08	NA	NA	NA	NA	NA	NA	NA	NA	NA	intronic	HP1BP3						0.01	1	21098816	21098816	G	A
rs115975659	1	21278943	intronic	EIF4G3	0.01	C	T	Y	0.9897	0.7415	0.5755	0.1052	7.437e-08	NA	NA	NA	NA	NA	NA	NA	NA	NA	intronic	EIF4G3						0.01	1	21278943	21278943	C	T
rs75578006	1	21346104	intronic	EIF4G3	0.01	G	A	Y	0.9897	0.7412	0.5756	0.1052	7.337e-08	NA	NA	NA	NA	NA	NA	NA	NA	NA	intronic	EIF4G3						0.01	1	21346104	21346104	G	A
rs78649275	1	21477033	intronic	EIF4G3	0.01	T	C	Y	0.9898	0.7292	0.5951	0.1067	4.127e-08	NA	NA	NA	NA	NA	NA	NA	NA	NA	intronic	EIF4G3						0.01	1	21477033	21477033	T	C
rs74852193	1	69164022	intergenic	DEPDC1(dist=201223),LRRC7(dist=1061836)	0.03	G	A	Y	0.9567	0.8655	0.2625	0.048	7.417e-08	1	69164022	G	A	0.9545	0.8771	0.2092	0.0459	6.48e-06	intergenic	DEPDC1(dist=201223),LRRC7(dist=1061836)						0.03	1	69164022	69164022	G	A
rs72926776	1	69165308	NA	NA	NA	A	G	Y	0.9541	0.8238	0.2558	0.048	1.568e-07	1	69165308	A	G	0.946	0.8767	0.2003	0.0449	9.926e-06	NA	NA	NA	NA	NA	NA	NA	NA	NA	NA	NA	NA	NA	NA
rs72926778	1	69165849	intergenic	DEPDC1(dist=203050),LRRC7(dist=1060009)	0.07	A	G	Y	0.9545	0.8122	0.2607	0.0485	1.211e-07	1	69165849	A	G	0.9459	0.8664	0.2038	0.0453	8.627e-06	intergenic	DEPDC1(dist=203050),LRRC7(dist=1060009)						0.07	1	69165849	69165849	A	G
rs114886597	1	69166566	intergenic	DEPDC1(dist=203767),LRRC7(dist=1059292)	0.02	A	G	Y	0.958	0.8198	0.2716	0.0501	9.644e-08	1	69166566	A	G	0.9578	0.8161	0.2219	0.0486	6.385e-06	intergenic	DEPDC1(dist=203767),LRRC7(dist=1059292)						0.02	1	69166566	69166566	A	G
rs74434895	1	113934072	intronic	MAGI3	0.01	G	A	Y	0.9843	1.0609	0.3653	0.0714	4.655e-07	1	113934072	G	A	0.9857	1.057	0.3683	0.0715	3.67e-07	intronic	MAGI3						0.01	1	113934072	113934072	G	A
rs61819363	1	114024462	intronic	MAGI3	0.01	C	T	Y	0.9842	1.0549	0.3651	0.0715	4.752e-07	1	114024462	C	T	0.9856	1.0511	0.3682	0.0715	3.731e-07	intronic	MAGI3						0.01	1	114024462	114024462	C	T
rs61819372	1	114072110	intronic	MAGI3	0.01	C	A	Y	0.985	1.0516	0.3691	0.0735	7.397e-07	1	114072110	C	A	0.9863	1.0498	0.3731	0.0735	5.47e-07	intronic	MAGI3						0.01	1	114072110	114072110	C	A
rs61819425	1	114136618	intronic	MAGI3	0.01	G	A	Y	0.9852	1.0426	0.3702	0.0743	8.878e-07	1	114136618	G	A	0.9865	1.0401	0.3747	0.0743	6.306e-07	intronic	MAGI3						0.01	1	114136618	114136618	G	A
rs115700680	1	171350209	intergenic	FMO4(dist=38986),PRRC2C(dist=104457)	0.01	T	G	Y	0.9802	0.572	0.4234	0.0863	1.281e-06	1	171350209	T	G	0.9806	0.5786	0.4223	0.0849	8.977e-07	intergenic	FMO4(dist=38986),PRRC2C(dist=104457)						0.01	1	171350209	171350209	T	G
rs116065238	1	171451422	intergenic	FMO4(dist=140199),PRRC2C(dist=3244)	0.0027	A	G	Y	0.9879	0.7399	0.6235	0.0961	2.27e-10	1	171451422	A	G	0.9883	0.7181	0.6201	0.0959	2.357e-10	intergenic	FMO4(dist=140199),PRRC2C(dist=3244)						0.0027	1	171451422	171451422	A	G
rs115199861	1	171640019	intergenic	MYOC(dist=18246),VAMP4(dist=29277)	0.0046	C	G	Y	0.9893	0.6327	0.59	0.1117	1.978e-07	1	171640019	C	G	0.989	0.6433	0.5796	0.108	1.235e-07	intergenic	MYOC(dist=18246),VAMP4(dist=29277)						0.0046	1	171640019	171640019	C	G
rs115568780	1	171706377	intronic	VAMP4	0.0041	G	A	Y	0.9887	0.6116	0.5685	0.1102	3.743e-07	1	171706377	G	A	0.9885	0.6194	0.5633	0.1068	1.969e-07	intronic	VAMP4						0.0041	1	171706377	171706377	G	A
rs115764752	1	171747206	intergenic	VAMP4(dist=35827),METTL13(dist=3555)	0.0046	T	C	Y	0.9887	0.6084	0.5455	0.1111	1.282e-06	1	171747206	T	C	0.9885	0.6143	0.5409	0.1078	7.249e-07	intergenic	VAMP4(dist=35827),METTL13(dist=3555)						0.0046	1	171747206	171747206	T	C
rs139642571	1	171748355	intergenic	VAMP4(dist=36976),METTL13(dist=2406)	0.0046	C	T	Y	0.9887	0.6085	0.5443	0.1112	1.362e-06	1	171748355	C	T	0.9886	0.6146	0.5397	0.1078	7.699e-07	intergenic	VAMP4(dist=36976),METTL13(dist=2406)						0.0046	1	171748355	171748355	C	T
rs77468719	2	1867355	intronic	MYT1L	0.04	G	A	Y	0.9782	0.537	-0.3529	0.0863	5.143e-05	2	1867355	G	A	0.977	0.5162	-0.4111	0.0823	8.141e-07	intronic	MYT1L						0.04	2	1867355	1867355	G	A
rs7584755	2	1915512	intronic	MYT1L	0.03	C	T	Y	0.982	0.5232	-0.3875	0.0958	6.188e-05	2	1915512	C	T	0.9803	0.4996	-0.4674	0.0894	2.529e-07	intronic	MYT1L						0.03	2	1915512	1915512	C	T
rs34626016	2	3156015	intergenic	MYT1L(dist=820970),TSSC1(dist=36726)	0.05	A	G	Y	0.9829	0.743	0.4256	0.0814	2.566e-07	2	3156015	A	G	0.9822	0.7261	0.389	0.0774	6.946e-07	intergenic	MYT1L(dist=820970),TSSC1(dist=36726)						0.05	2	3156015	3156015	A	G
rs72763703	2	3158131	intergenic	MYT1L(dist=823086),TSSC1(dist=34610)	0.05	T	C	Y	0.9829	0.7471	0.4259	0.0812	2.408e-07	2	3158131	T	C	0.9825	0.7371	0.3884	0.0774	7.285e-07	intergenic	MYT1L(dist=823086),TSSC1(dist=34610)						0.05	2	3158131	3158131	T	C
rs72763705	2	3160475	intergenic	MYT1L(dist=825430),TSSC1(dist=32266)	0.05	A	C	Y	0.9829	0.7534	0.4237	0.0808	2.42e-07	2	3160475	A	C	0.9824	0.7428	0.3866	0.077	7.248e-07	intergenic	MYT1L(dist=825430),TSSC1(dist=32266)						0.05	2	3160475	3160475	A	C
rs12618690	2	3170883	intergenic	MYT1L(dist=835838),TSSC1(dist=21858)	0.04	G	A	N	0.982	0.9819	0.3475	0.0693	7.656e-07	2	3170883	G	A	0.9817	0.9816	0.326	0.0662	1.151e-06	intergenic	MYT1L(dist=835838),TSSC1(dist=21858)						0.04	2	3170883	3170883	G	A
rs12622577	2	3170957	intergenic	MYT1L(dist=835912),TSSC1(dist=21784)	0.14	A	G	Y	0.9842	0.8397	0.4253	0.0802	1.747e-07	2	3170957	A	G	0.9706	0.9806	0.3256	0.0675	1.867e-06	intergenic	MYT1L(dist=835912),TSSC1(dist=21784)						0.14	2	3170957	3170957	A	G
rs12624302	2	3171952	intergenic	MYT1L(dist=836907),TSSC1(dist=20789)	0.04	T	C	Y	0.9871	0.8426	0.5316	0.0872	2.34e-09	2	3171952	T	C	0.9871	0.8425	0.4923	0.0837	7.332e-09	intergenic	MYT1L(dist=836907),TSSC1(dist=20789)						0.04	2	3171952	3171952	T	C
rs72763710	2	3172070	intergenic	MYT1L(dist=837025),TSSC1(dist=20671)	0.04	A	T	Y	0.9869	0.8336	0.5309	0.0872	2.427e-09	2	3172070	A	T	0.9869	0.8302	0.4917	0.0837	7.676e-09	intergenic	MYT1L(dist=837025),TSSC1(dist=20671)						0.04	2	3172070	3172070	A	T
rs72763711	2	3172076	intergenic	MYT1L(dist=837031),TSSC1(dist=20665)	0.04	G	A	Y	0.9869	0.83	0.5338	0.0875	2.26e-09	2	3172076	G	A	0.987	0.8278	0.4939	0.084	7.359e-09	intergenic	MYT1L(dist=837031),TSSC1(dist=20665)						0.04	2	3172076	3172076	G	A
rs10495514	2	3172850	intergenic	MYT1L(dist=837805),TSSC1(dist=19891)	0.03	G	A	Y	0.9882	0.7636	0.5559	0.0963	1.454e-08	2	3172850	G	A	0.9882	0.7649	0.5051	0.092	6.338e-08	intergenic	MYT1L(dist=837805),TSSC1(dist=19891)						0.03	2	3172850	3172850	G	A
rs68026787	2	3174925	intergenic	MYT1L(dist=839880),TSSC1(dist=17816)	0.03	C	A	Y	0.9872	0.8588	0.546	0.0866	6.696e-10	2	3174925	C	A	0.984	0.9897	0.4403	0.0789	3.99e-08	intergenic	MYT1L(dist=839880),TSSC1(dist=17816)			329;Name=lod=29			0.03	2	3174925	3174925	C	A
rs7581969	2	3176415	intergenic	MYT1L(dist=841370),TSSC1(dist=16326)	0.04	C	T	Y	0.9865	0.8163	0.5508	0.0864	4.543e-10	2	3176415	C	T	0.9833	0.9498	0.4441	0.0788	2.893e-08	intergenic	MYT1L(dist=841370),TSSC1(dist=16326)						0.04	2	3176415	3176415	C	T
rs72763716	2	3176991	intergenic	MYT1L(dist=841946),TSSC1(dist=15750)	0.08	A	G	Y	0.9872	0.858	0.546	0.0865	6.564e-10	2	3176991	A	G	0.978	0.975	0.3764	0.0724	2.933e-07	intergenic	MYT1L(dist=841946),TSSC1(dist=15750)						0.08	2	3176991	3176991	A	G
rs66894615	2	3178071	intergenic	MYT1L(dist=843026),TSSC1(dist=14670)	0.04	C	T	Y	0.9872	0.8581	0.5458	0.0866	6.815e-10	2	3178071	C	T	0.9839	0.9864	0.4405	0.0789	3.931e-08	intergenic	MYT1L(dist=843026),TSSC1(dist=14670)						0.04	2	3178071	3178071	C	T
rs72763720	2	3178489	intergenic	MYT1L(dist=843444),TSSC1(dist=14252)	0.04	G	A	Y	0.9871	0.8536	0.5462	0.0866	6.633e-10	2	3178489	G	A	0.9837	0.9726	0.4375	0.0789	4.69e-08	intergenic	MYT1L(dist=843444),TSSC1(dist=14252)						0.04	2	3178489	3178489	G	A
rs73129592	2	3196471	intronic	TSSC1	0.04	A	G	Y	0.9871	0.8415	0.5517	0.0873	6.076e-10	2	3196471	A	G	0.9839	0.9741	0.4437	0.0794	3.734e-08	intronic	TSSC1						0.04	2	3196471	3196471	A	G
rs75365287	2	3199617	intronic	TSSC1	0.04	C	T	Y	0.9876	0.8002	0.575	0.0911	6.473e-10	2	3199617	C	T	0.9843	0.9484	0.4548	0.0821	4.997e-08	intronic	TSSC1						0.04	2	3199617	3199617	C	T
rs12232977	2	4044966	intergenic	LOC100505964(dist=23344),LOC727982(dist=630842)	0.11	A	G	Y	0.9841	0.3911	0.5848	0.1168	7.953e-07	2	4044966	A	G	0.9763	0.5978	0.369	0.0919	6.89e-05	intergenic	LOC100505964(dist=23344),LOC727982(dist=630842)						0.11	2	4044966	4044966	A	G
rs923888	2	4046013	intergenic	LOC100505964(dist=24391),LOC727982(dist=629795)	0.14	T	C	Y	0.9879	0.4144	0.639	0.1287	9.738e-07	2	4046013	T	C	0.9749	0.7088	0.3078	0.0929	0.0009887	intergenic	LOC100505964(dist=24391),LOC727982(dist=629795)						0.14	2	4046013	4046013	T	C
rs6542671	2	4054216	intergenic	LOC100505964(dist=32594),LOC727982(dist=621592)	0.13	C	T	Y	0.9895	0.4598	0.6566	0.1311	7.886e-07	2	4054216	C	T	0.9774	0.7418	0.3075	0.0936	0.001095	intergenic	LOC100505964(dist=32594),LOC727982(dist=621592)						0.13	2	4054216	4054216	C	T
rs6708110	2	4054805	intergenic	LOC100505964(dist=33183),LOC727982(dist=621003)	0.13	G	C	Y	0.9895	0.4601	0.6567	0.131	7.734e-07	2	4054805	G	C	0.9774	0.7413	0.3085	0.0937	0.001063	intergenic	LOC100505964(dist=33183),LOC727982(dist=621003)						0.13	2	4054805	4054805	G	C
rs62106697	2	8660778	intergenic	LINC00299(dist=192229),ID2(dist=161335)	0.01	G	T	Y	0.9869	0.3653	0.7245	0.1339	1.026e-07	2	8660778	G	T	0.9872	0.348	0.7384	0.1319	3.562e-08	intergenic	LINC00299(dist=192229),ID2(dist=161335)						0.01	2	8660778	8660778	G	T
rs117144793	2	53751251	intergenic	NONE(dist=NONE),ASB3(dist=145866)	0.04	T	A	Y	NA	NA	NA	NA	NA	2	53751251	T	A	0.9889	0.8146	0.4983	0.0948	2.165e-07	intergenic	NONE(dist=NONE),ASB3(dist=145866)						0.04	2	53751251	53751251	T	A
rs12468965	2	53755759	intergenic	NONE(dist=NONE),ASB3(dist=141358)	0.04	G	A	Y	NA	NA	NA	NA	NA	2	53755759	G	A	0.9898	0.8877	0.5067	0.0942	1.148e-07	intergenic	NONE(dist=NONE),ASB3(dist=141358)						0.04	2	53755759	53755759	G	A
rs12473232	2	53755888	intergenic	NONE(dist=NONE),ASB3(dist=141229)	0.04	T	G	Y	NA	NA	NA	NA	NA	2	53755888	T	G	0.9898	0.8877	0.5066	0.0942	1.148e-07	intergenic	NONE(dist=NONE),ASB3(dist=141229)						0.04	2	53755888	53755888	T	G
rs189543212	2	66370444	intergenic	SPRED2(dist=710788),MIR4778(dist=214937)	0.01	G	A	Y	0.9874	0.6126	0.5995	0.103	1.106e-08	2	66370444	G	A	0.9877	0.6079	0.6216	0.0998	1.005e-09	intergenic	SPRED2(dist=710788),MIR4778(dist=214937)						0.01	2	66370444	66370444	G	A
rs184148048	2	66439289	intergenic	SPRED2(dist=779633),MIR4778(dist=146092)	0.02	A	T	Y	0.9823	0.5861	0.5763	0.0883	1.823e-10	2	66439289	A	T	0.9816	0.5827	0.56	0.0837	6.104e-11	intergenic	SPRED2(dist=779633),MIR4778(dist=146092)						0.02	2	66439289	66439289	A	T
rs76444744	2	101705345	intronic	TBC1D8	0.0037	T	C	Y	0.9894	0.7128	0.5354	0.1058	6.038e-07	NA	NA	NA	NA	NA	NA	NA	NA	NA	intronic	TBC1D8						0.0037	2	101705345	101705345	T	C
rs75316710	3	10549736	intergenic	ATP2B2(dist=2468),LINC00606(dist=251433)	0.07	A	G	Y	0.9799	0.5758	0.4405	0.0862	4.725e-07	3	10549736	A	G	0.9778	0.5752	0.3467	0.0805	1.996e-05	intergenic	ATP2B2(dist=2468),LINC00606(dist=251433)						0.07	3	10549736	10549736	A	G
rs113222553	3	10549848	intergenic	ATP2B2(dist=2580),LINC00606(dist=251321)	0.06	G	A	Y	0.9828	0.6468	0.4397	0.0879	8.053e-07	3	10549848	G	A	0.9805	0.6359	0.3438	0.0817	3.052e-05	intergenic	ATP2B2(dist=2580),LINC00606(dist=251321)						0.06	3	10549848	10549848	G	A
rs76495833	3	30669403	intronic	TGFBR2	0.04	C	G	Y	0.9834	0.7416	0.4484	0.0823	8.435e-08	3	30669403	C	G	0.9812	0.7591	0.3689	0.075	1.174e-06	intronic	TGFBR2						0.04	3	30669403	30669403	C	G
rs17025788	3	30671584	intronic	TGFBR2	0.09	G	C	Y	0.9713	0.824	0.3099	0.0601	3.767e-07	3	30671584	G	C	0.9616	0.9639	0.1648	0.0508	0.001255	intronic	TGFBR2						0.09	3	30671584	30671584	G	C
rs60793420	3	30672257	intronic	TGFBR2	0.11	A	G	Y	0.971	0.8252	0.3085	0.0598	3.636e-07	3	30672257	A	G	0.9592	0.952	0.1643	0.0502	0.001145	intronic	TGFBR2						0.11	3	30672257	30672257	A	G
rs76089205	3	30672328	intronic	TGFBR2	0.09	A	G	Y	0.9712	0.8289	0.3082	0.0598	3.791e-07	3	30672328	A	G	0.9615	0.9679	0.1644	0.0506	0.00123	intronic	TGFBR2						0.09	3	30672328	30672328	A	G
rs75727829	3	30672506	intronic	TGFBR2	0.09	C	G	Y	0.9711	0.829	0.3075	0.0597	3.874e-07	3	30672506	C	G	0.9614	0.9681	0.1643	0.0505	0.001231	intronic	TGFBR2						0.09	3	30672506	30672506	C	G
rs114309960	3	30672597	intronic	TGFBR2	0.09	G	A	Y	0.9711	0.8292	0.3071	0.0597	3.926e-07	3	30672597	G	A	0.9613	0.9681	0.1642	0.0505	0.00123	intronic	TGFBR2						0.09	3	30672597	30672597	G	A
rs113863891	3	30672635	intronic	TGFBR2	0.09	T	C	Y	0.9711	0.8291	0.3069	0.0596	3.962e-07	3	30672635	T	C	0.9613	0.968	0.164	0.0505	0.001238	intronic	TGFBR2						0.09	3	30672635	30672635	T	C
rs113176029	3	30672689	intronic	TGFBR2	0.09	A	T	Y	0.971	0.8291	0.3066	0.0596	3.993e-07	3	30672689	A	T	0.9613	0.9679	0.164	0.0505	0.001237	intronic	TGFBR2						0.09	3	30672689	30672689	A	T
rs77075598	3	39150065	intronic	TTC21A	0.03	A	G	Y	0.9482	0.7025	0.2691	0.0491	6.87e-08	3	39150065	A	G	0.9515	0.6996	0.2511	0.0488	3.768e-07	intronic	TTC21A						0.03	3	39150065	39150065	A	G
rs111231532	3	39177402	intronic	TTC21A	0.03	C	T	Y	0.9483	0.7354	0.2659	0.048	4.964e-08	3	39177402	C	T	0.9516	0.7314	0.2482	0.0477	2.831e-07	intronic	TTC21A						0.03	3	39177402	39177402	C	T
rs79017470	3	39193744	intronic	CSRNP1	0.03	G	C	Y	0.9501	0.7649	0.2585	0.0481	1.193e-07	3	39193744	G	C	0.9534	0.7575	0.2382	0.0479	8.908e-07	intronic	CSRNP1						0.03	3	39193744	39193744	G	C
rs4386433	3	39264519	intergenic	XIRP1(dist=30434),CX3CR1(dist=40466)	0.03	A	G	Y	0.9534	0.8421	0.2364	0.0473	8.412e-07	3	39264519	A	G	0.9567	0.8392	0.2202	0.0471	3.838e-06	intergenic	XIRP1(dist=30434),CX3CR1(dist=40466)						0.03	3	39264519	39264519	A	G
rs79158673	3	62442807	intronic	CADPS	0.01	G	A	Y	0.9852	0.9293	0.4992	0.0769	2.182e-10	3	62442807	G	A	0.9865	0.9285	0.4954	0.0773	3.405e-10	intronic	CADPS						0.01	3	62442807	62442807	G	A
rs184904296	3	112150013	intergenic	CD200(dist=68355),BTLA(dist=32800)	0.01	A	C	Y	0.9894	0.3807	0.8423	0.1423	6.289e-09	NA	NA	NA	NA	NA	NA	NA	NA	NA	intergenic	CD200(dist=68355),BTLA(dist=32800)						0.01	3	112150013	112150013	A	C
rs80017116	3	149781912	intergenic	LOC646903(dist=90883),TSC22D2(dist=344876)	0.01	G	A	Y	0.9872	0.4411	0.6283	0.1222	4.039e-07	3	149781912	G	A	0.9882	0.436	0.6271	0.1225	4.39e-07	intergenic	LOC646903(dist=90883),TSC22D2(dist=344876)						0.01	3	149781912	149781912	G	A
rs41359445	4	23794344	UTR3	PPARGC1A	0.01	A	T	Y	NA	NA	NA	NA	NA	4	23794344	A	T	0.9895	0.6616	-0.6109	0.1115	6.796e-08	UTR3	PPARGC1A			549;Name=lod=228			0.01	4	23794344	23794344	A	T
rs200459203	4	23825054	NA	NA	NA	ATT	A	Y	0.9878	0.7739	-0.4831	0.0939	4.002e-07	4	23825054	ATT	A	0.9868	0.7711	-0.446	0.0881	5.791e-07	NA	NA	NA	NA	NA	NA	NA	NA	NA	NA	NA	NA	NA	NA
rs116192411	4	23850244	intronic	PPARGC1A	0.0027	G	A	Y	0.9895	0.7067	-0.5641	0.1059	1.577e-07	4	23850244	G	A	0.9897	0.7053	-0.5491	0.1026	1.323e-07	intronic	PPARGC1A						0.0027	4	23850244	23850244	G	A
rs188794202	4	23850568	intronic	PPARGC1A	0.0014	C	T	Y	0.9896	0.7042	-0.5678	0.1064	1.492e-07	4	23850568	C	T	0.9897	0.7031	-0.5523	0.103	1.267e-07	intronic	PPARGC1A						0.0014	4	23850568	23850568	C	T
rs6838835	4	23852332	intronic	PPARGC1A	0.03	G	A	Y	0.9873	0.7571	-0.4631	0.0932	9.428e-07	4	23852332	G	A	0.986	0.7467	-0.4271	0.0871	1.272e-06	intronic	PPARGC1A						0.03	4	23852332	23852332	G	A
rs141710408	4	23853244	NA	NA	NA	TGA	T	Y	0.9876	0.7222	-0.4848	0.0968	7.817e-07	4	23853244	TGA	T	0.9864	0.7182	-0.4432	0.0901	1.187e-06	NA	NA	NA	NA	NA	NA	NA	NA	NA	NA	NA	NA	NA	NA
rs182757750	4	23858961	intronic	PPARGC1A	0.01	C	A	Y	0.9882	0.4865	-0.6074	0.1211	7.563e-07	4	23858961	C	A	0.9886	0.4928	-0.5925	0.1172	6.075e-07	intronic	PPARGC1A						0.01	4	23858961	23858961	C	A
rs201958930	4	59737471	NA	NA	NA	G	GA	Y	0.9886	0.6062	0.5923	0.1107	1.385e-07	4	59737471	G	GA	0.9846	0.6674	0.4637	0.0967	2.143e-06	NA	NA	NA	NA	NA	NA	NA	NA	NA	NA	NA	NA	NA	NA
rs78704734	4	59797012	intergenic	LOC255130(dist=1725547),NONE(dist=NONE)	0.01	G	A	Y	0.984	0.8603	0.4058	0.0785	3.503e-07	4	59797012	G	A	0.9844	0.84	0.3733	0.077	1.66e-06	intergenic	LOC255130(dist=1725547),NONE(dist=NONE)						0.01	4	59797012	59797012	G	A
rs150759334	4	61666246	intergenic	NONE(dist=NONE),LPHN3(dist=696593)	0.01	T	C	Y	0.9812	0.9243	-0.3513	0.0704	8.497e-07	4	61666246	T	C	0.9826	0.9105	-0.3483	0.0702	9.665e-07	intergenic	NONE(dist=NONE),LPHN3(dist=696593)						0.01	4	61666246	61666246	T	C
rs1039049	4	81337626	intronic	C4orf22	0.99	G	A	Y	0.0105	0.4645	-0.6584	0.1316	8.053e-07	4	81337626	G	A	0.0119	0.4898	-0.5201	0.1189	1.481e-05	intronic	C4orf22						0.99	4	81337626	81337626	G	A
rs141990949	4	81364420	intronic	C4orf22	0.01	A	G	Y	0.9895	0.427	0.682	0.1383	1.147e-06	4	81364420	A	G	0.9895	0.4003	0.6976	0.1366	4.687e-07	intronic	C4orf22						0.01	4	81364420	81364420	A	G
rs190797076	4	111511087	intergenic	ENPEP(dist=26594),PITX2(dist=27493)	0.0041	G	A	Y	0.9889	0.4107	0.6743	0.1356	9.38e-07	4	111511087	G	A	0.9895	0.4035	0.6349	0.1355	3.577e-06	intergenic	ENPEP(dist=26594),PITX2(dist=27493)						0.0041	4	111511087	111511087	G	A
rs76744071	4	175950596	intergenic	ADAM29(dist=51265),GPM6A(dist=603492)	0.01	C	T	Y	0.9876	0.4484	0.8134	0.1211	5.594e-11	4	175950596	C	T	0.9884	0.4389	0.8192	0.1206	3.167e-11	intergenic	ADAM29(dist=51265),GPM6A(dist=603492)						0.01	4	175950596	175950596	C	T
rs116679356	4	176046187	intergenic	ADAM29(dist=146856),GPM6A(dist=507901)	0.01	C	A	Y	0.9827	0.5798	0.477	0.0918	3.075e-07	4	176046187	C	A	0.9838	0.5677	0.4816	0.0915	2.111e-07	intergenic	ADAM29(dist=146856),GPM6A(dist=507901)						0.01	4	176046187	176046187	C	A
rs183819925	4	176059277	intergenic	ADAM29(dist=159946),GPM6A(dist=494811)	0.01	G	T	Y	0.9854	0.598	0.5454	0.0979	4.331e-08	4	176059277	G	T	0.9863	0.5856	0.5509	0.0976	2.75e-08	intergenic	ADAM29(dist=159946),GPM6A(dist=494811)						0.01	4	176059277	176059277	G	T
rs79460542	5	7544610	intronic	ADCY2	0.01	A	G	Y	0.9828	0.9009	0.3913	0.0738	1.817e-07	5	7544610	A	G	0.9838	0.8727	0.3736	0.0739	6.047e-07	intronic	ADCY2						0.01	5	7544610	7544610	A	G
rs115185537	5	7569108	intronic	ADCY2	0.01	A	G	Y	0.9846	0.856	0.4084	0.0799	4.683e-07	5	7569108	A	G	0.9854	0.8337	0.3881	0.0796	1.45e-06	intronic	ADCY2						0.01	5	7569108	7569108	A	G
rs57868897	5	7579989	intronic	ADCY2	0.01	G	A	Y	0.9819	0.8993	0.3709	0.0721	3.944e-07	5	7579989	G	A	0.9825	0.8652	0.3512	0.0716	1.253e-06	intronic	ADCY2						0.01	5	7579989	7579989	G	A
rs6895338	5	7584470	intronic	ADCY2	0.9	G	A	Y	0.022	0.8004	-0.3641	0.0695	2.477e-07	5	7584470	G	A	0.0306	0.7807	-0.3169	0.0653	1.633e-06	intronic	ADCY2						0.9	5	7584470	7584470	G	A
rs78277363	5	7627242	intronic	ADCY2	0.01	A	G	Y	0.9847	0.8748	0.4448	0.0791	3.312e-08	5	7627242	A	G	0.9849	0.8282	0.424	0.0787	1.094e-07	intronic	ADCY2						0.01	5	7627242	7627242	A	G
rs116041301	5	7631476	intronic	ADCY2	0.01	G	A	Y	0.9818	0.9332	0.3641	0.0705	3.549e-07	5	7631476	G	A	0.9827	0.9101	0.3486	0.07	8.938e-07	intronic	ADCY2						0.01	5	7631476	7631476	G	A
rs80264473	5	7658061	intronic	ADCY2	0.01	G	A	Y	0.9817	0.9283	0.3636	0.0705	3.678e-07	5	7658061	G	A	0.9825	0.8983	0.3477	0.07	9.468e-07	intronic	ADCY2						0.01	5	7658061	7658061	G	A
rs150934526	5	120666323	intergenic	PRR16(dist=643359),FTMT(dist=521327)	0.01	T	C	Y	0.9887	0.8203	0.4987	0.0962	3.237e-07	5	120666323	T	C	0.9897	0.8206	0.4745	0.0955	9.356e-07	intergenic	PRR16(dist=643359),FTMT(dist=521327)						0.01	5	120666323	120666323	T	C
rs149149284	5	120684233	intergenic	PRR16(dist=661269),FTMT(dist=503417)	0.01	G	A	Y	0.9891	0.8404	0.523	0.097	1.103e-07	NA	NA	NA	NA	NA	NA	NA	NA	NA	intergenic	PRR16(dist=661269),FTMT(dist=503417)						0.01	5	120684233	120684233	G	A
rs150616616	5	120702358	intergenic	PRR16(dist=679394),FTMT(dist=485292)	0.01	C	G	Y	0.9885	0.816	0.5489	0.0953	1.56e-08	5	120702358	C	G	0.9884	0.8439	0.4379	0.0887	1.069e-06	intergenic	PRR16(dist=679394),FTMT(dist=485292)						0.01	5	120702358	120702358	C	G
rs191466734	5	120758246	intergenic	PRR16(dist=735282),FTMT(dist=429404)	0.01	C	A	Y	0.9893	0.8511	0.5332	0.0969	6.259e-08	NA	NA	NA	NA	NA	NA	NA	NA	NA	intergenic	PRR16(dist=735282),FTMT(dist=429404)						0.01	5	120758246	120758246	C	A
rs78592102	5	120779308	intergenic	PRR16(dist=756344),FTMT(dist=408342)	0.03	C	T	Y	0.9424	0.6017	0.2549	0.0509	7.98e-07	5	120779308	C	T	0.9457	0.5944	0.2414	0.0503	2.052e-06	intergenic	PRR16(dist=756344),FTMT(dist=408342)						0.03	5	120779308	120779308	C	T
rs185894886	5	133129951	intergenic	FSTL4(dist=181728),C5orf15(dist=161247)	0.01	G	A	Y	0.9825	0.5944	0.4512	0.0906	8.963e-07	5	133129951	G	A	0.9825	0.5837	0.3968	0.0876	7.371e-06	intergenic	FSTL4(dist=181728),C5orf15(dist=161247)						0.01	5	133129951	133129951	G	A
rs148992089	5	158379842	intronic	EBF1	0.01	T	C	Y	0.9888	0.3339	0.7506	0.15	7.972e-07	5	158379842	T	C	0.9892	0.3294	0.6312	0.1485	2.537e-05	intronic	EBF1			513;Name=lod=162			0.01	5	158379842	158379842	T	C
rs209345	5	161491387	intergenic	GABRA1(dist=164422),GABRG2(dist=3261)	0.08	T	C	Y	0.9509	0.7597	0.2435	0.0481	6.037e-07	5	161491387	T	C	0.9431	0.7838	0.1577	0.0453	0.0005505	intergenic	GABRA1(dist=164422),GABRG2(dist=3261)						0.08	5	161491387	161491387	T	C
rs78606339	5	165428979	intergenic	NONE(dist=NONE),TENM2(dist=1282864)	0.06	T	A	Y	0.9858	0.7233	0.4614	0.0916	6.903e-07	5	165428979	T	A	0.9807	0.8697	0.3568	0.0804	1.108e-05	intergenic	NONE(dist=NONE),TENM2(dist=1282864)						0.06	5	165428979	165428979	T	A
rs140295727	6	86693956	intergenic	SNHG5(dist=305505),HTR1E(dist=953068)	0.01	C	T	Y	0.9813	0.8043	-0.4281	0.0753	2.299e-08	6	86693956	C	T	0.9829	0.8017	-0.4354	0.0753	1.309e-08	intergenic	SNHG5(dist=305505),HTR1E(dist=953068)						0.01	6	86693956	86693956	C	T
rs17076235	6	114891121	intergenic	HS3ST5(dist=507080),FRK(dist=1371572)	0.03	G	A	Y	0.9807	0.8573	-0.3944	0.0711	4.88e-08	6	114891121	G	A	0.9806	0.8279	-0.369	0.0691	1.432e-07	intergenic	HS3ST5(dist=507080),FRK(dist=1371572)						0.03	6	114891121	114891121	G	A
rs17076248	6	114922639	intergenic	HS3ST5(dist=538598),FRK(dist=1340054)	0.03	A	G	Y	0.9818	0.8418	-0.4141	0.0737	3.333e-08	6	114922639	A	G	0.9816	0.8141	-0.3852	0.0714	1.077e-07	intergenic	HS3ST5(dist=538598),FRK(dist=1340054)						0.03	6	114922639	114922639	A	G
rs56064732	6	114974962	intergenic	HS3ST5(dist=590921),FRK(dist=1287731)	0.07	A	G	Y	0.9723	0.6875	-0.3482	0.0669	2.984e-07	6	114974962	A	G	0.9658	0.7025	-0.3069	0.0637	1.923e-06	intergenic	HS3ST5(dist=590921),FRK(dist=1287731)						0.07	6	114974962	114974962	A	G
rs117224174	6	114975425	intergenic	HS3ST5(dist=591384),FRK(dist=1287268)	0.03	G	A	Y	0.9807	0.8589	-0.3986	0.0708	3.178e-08	6	114975425	G	A	0.9805	0.8317	-0.3724	0.0687	9.117e-08	intergenic	HS3ST5(dist=591384),FRK(dist=1287268)						0.03	6	114975425	114975425	G	A
rs201435717	6	122793700	NA	NA	NA	A	AT	Y	0.9855	0.9679	0.3744	0.0781	2.2e-06	6	122793700	A	AT	0.9867	0.9663	0.3861	0.0774	8.461e-07	NA	NA	NA	NA	NA	NA	NA	NA	NA	NA	NA	NA	NA	NA
rs118012205	6	137809858	intergenic	IFNGR1(dist=269291),OLIG3(dist=3478)	0.01	G	A	Y	0.9884	0.3907	0.85	0.1354	8.065e-10	6	137809858	G	A	0.9886	0.3763	0.8204	0.1326	1.275e-09	intergenic	IFNGR1(dist=269291),OLIG3(dist=3478)						0.01	6	137809858	137809858	G	A
rs117070989	6	137811647	intergenic	IFNGR1(dist=271080),OLIG3(dist=1689)	0.01	C	A	Y	0.9892	0.3743	0.934	0.1432	1.85e-10	6	137811647	C	A	0.9894	0.3594	0.9168	0.1406	1.706e-10	intergenic	IFNGR1(dist=271080),OLIG3(dist=1689)						0.01	6	137811647	137811647	C	A
rs150919447	6	161400902	intergenic	PLG(dist=225817),MAP3K4(dist=11920)	0.01	G	C	Y	0.9761	0.4962	0.4276	0.0851	7.287e-07	6	161400902	G	C	0.9774	0.4884	0.408	0.0843	1.746e-06	intergenic	PLG(dist=225817),MAP3K4(dist=11920)						0.01	6	161400902	161400902	G	C
rs141480664	7	4509589	intergenic	SDK1(dist=200958),FOXK1(dist=212341)	0.01	G	A	Y	0.98	0.6753	0.4039	0.0796	5.638e-07	7	4509589	G	A	0.9813	0.6648	0.3879	0.0796	1.472e-06	intergenic	SDK1(dist=200958),FOXK1(dist=212341)						0.01	7	4509589	4509589	G	A
rs799979	7	80045198	intergenic	GNAI1(dist=196473),GNAT3(dist=42789)	0.02	A	G	Y	0.9889	0.435	0.7513	0.1336	3.236e-08	7	80045198	A	G	0.985	0.5546	0.5781	0.1187	1.482e-06	intergenic	GNAI1(dist=196473),GNAT3(dist=42789)						0.02	7	80045198	80045198	A	G
rs191711443	7	80049166	intergenic	GNAI1(dist=200441),GNAT3(dist=38821)	0.01	A	G	Y	0.9893	0.429	0.7537	0.137	6.332e-08	7	80049166	A	G	0.9893	0.4534	0.5968	0.1276	3.762e-06	intergenic	GNAI1(dist=200441),GNAT3(dist=38821)						0.01	7	80049166	80049166	A	G
rs150639459	8	18804686	intronic	PSD3	0.01	C	T	Y	0.983	0.6334	0.415	0.0899	5.108e-06	8	18804686	C	T	0.9821	0.6448	0.4091	0.082	8.431e-07	intronic	PSD3						0.01	8	18804686	18804686	C	T
rs77609452	8	26312097	intergenic	BNIP3L(dist=41453),PNMA2(dist=50099)	0.01	G	A	Y	0.9727	0.6975	0.3489	0.0667	2.564e-07	8	26312097	G	A	0.9735	0.6855	0.3369	0.0656	3.986e-07	intergenic	BNIP3L(dist=41453),PNMA2(dist=50099)						0.01	8	26312097	26312097	G	A
rs116237496	8	102045915	intergenic	YWHAZ(dist=80292),FLJ42969(dist=18367)	0.03	T	C	Y	NA	NA	NA	NA	NA	8	102045915	T	C	0.9892	0.39	1.0422	0.1794	1.114e-08	intergenic	YWHAZ(dist=80292),FLJ42969(dist=18367)			520;Name=lod=173			0.03	8	102045915	102045915	T	C
rs114787057	8	102045922	intergenic	YWHAZ(dist=80299),FLJ42969(dist=18360)	0.03	A	C	Y	NA	NA	NA	NA	NA	8	102045922	A	C	0.9892	0.39	1.042	0.1794	1.118e-08	intergenic	YWHAZ(dist=80299),FLJ42969(dist=18360)			520;Name=lod=173			0.03	8	102045922	102045922	A	C
rs77623190	8	102049314	intergenic	YWHAZ(dist=83691),FLJ42969(dist=14968)	0.03	A	G	Y	NA	NA	NA	NA	NA	8	102049314	A	G	0.9892	0.3906	1.0427	0.1797	1.156e-08	intergenic	YWHAZ(dist=83691),FLJ42969(dist=14968)						0.03	8	102049314	102049314	A	G
8_102053949	8	102053949	NA	NA	NA	G	GA	Y	NA	NA	NA	NA	NA	8	102053949	G	GA	0.9893	0.3916	1.0474	0.1807	1.205e-08	NA	NA	NA	NA	NA	NA	NA	NA	NA	NA	NA	NA	NA	NA
rs6468754	8	102054053	intergenic	YWHAZ(dist=88430),FLJ42969(dist=10229)	0.03	T	C	Y	NA	NA	NA	NA	NA	8	102054053	T	C	0.9852	0.312	0.8294	0.1657	7.749e-07	intergenic	YWHAZ(dist=88430),FLJ42969(dist=10229)						0.03	8	102054053	102054053	T	C
rs78046706	8	102054908	intergenic	YWHAZ(dist=89285),FLJ42969(dist=9374)	0.03	T	C	Y	NA	NA	NA	NA	NA	8	102054908	T	C	0.9894	0.3922	1.0474	0.1809	1.253e-08	intergenic	YWHAZ(dist=89285),FLJ42969(dist=9374)						0.03	8	102054908	102054908	T	C
rs74476068	8	102057030	intergenic	YWHAZ(dist=91407),FLJ42969(dist=7252)	0.03	T	G	Y	NA	NA	NA	NA	NA	8	102057030	T	G	0.9894	0.3922	1.0475	0.1814	1.347e-08	intergenic	YWHAZ(dist=91407),FLJ42969(dist=7252)						0.03	8	102057030	102057030	T	G
rs7834017	8	102057708	intergenic	YWHAZ(dist=92085),FLJ42969(dist=6574)	0.05	A	G	Y	NA	NA	NA	NA	NA	8	102057708	A	G	0.9868	0.4343	0.8716	0.1656	2.083e-07	intergenic	YWHAZ(dist=92085),FLJ42969(dist=6574)						0.05	8	102057708	102057708	A	G
rs145959269	8	143357023	intronic	TSNARE1	0.01	G	A	Y	0.9885	0.3319	0.9587	0.1475	2.111e-10	8	143357023	G	A	0.9894	0.3298	0.9637	0.1475	1.598e-10	intronic	TSNARE1						0.01	8	143357023	143357023	G	A
rs147368169	8	143470843	intronic	TSNARE1	0.01	A	G	Y	0.9886	0.3312	0.8547	0.1489	1.732e-08	8	143470843	A	G	0.9895	0.3295	0.8501	0.1485	1.794e-08	intronic	TSNARE1						0.01	8	143470843	143470843	A	G
rs117932393	9	109152709	intergenic	TMEM38B(dist=613817),ZNF462(dist=472669)	0.01	C	T	Y	0.9862	0.4863	0.58	0.1124	3.705e-07	9	109152709	C	T	0.9864	0.4673	0.5563	0.1101	6.119e-07	intergenic	TMEM38B(dist=613817),ZNF462(dist=472669)						0.01	9	109152709	109152709	C	T
rs111531293	9	120600239	intergenic	TLR4(dist=120470),DBC1(dist=1328669)	0.03	C	T	Y	0.9779	1.125	0.2935	0.0589	8.759e-07	9	120600239	C	T	0.9749	1.0593	0.2687	0.0565	2.634e-06	intergenic	TLR4(dist=120470),DBC1(dist=1328669)						0.03	9	120600239	120600239	C	T
rs75370353	9	120600481	intergenic	TLR4(dist=120712),DBC1(dist=1328427)	0.03	T	A	Y	0.9779	1.1251	0.2934	0.0588	8.797e-07	9	120600481	T	A	0.9749	1.0591	0.2687	0.0565	2.625e-06	intergenic	TLR4(dist=120712),DBC1(dist=1328427)						0.03	9	120600481	120600481	T	A
rs113593323	9	120600882	intergenic	TLR4(dist=121113),DBC1(dist=1328026)	0.03	C	A	Y	0.9779	1.125	0.2935	0.0589	8.759e-07	9	120600882	C	A	0.9749	1.0593	0.2687	0.0565	2.634e-06	intergenic	TLR4(dist=121113),DBC1(dist=1328026)						0.03	9	120600882	120600882	C	A
rs4111988	9	120603676	intergenic	TLR4(dist=123907),DBC1(dist=1325232)	0.03	A	C	Y	0.9779	1.125	0.2935	0.0589	8.759e-07	9	120603676	A	C	0.9749	1.0594	0.2687	0.0565	2.636e-06	intergenic	TLR4(dist=123907),DBC1(dist=1325232)						0.03	9	120603676	120603676	A	C
rs10983815	9	120604560	intergenic	TLR4(dist=124791),DBC1(dist=1324348)	0.03	C	T	Y	0.9782	1.1194	0.3013	0.0594	5.66e-07	9	120604560	C	T	0.9752	1.054	0.2755	0.057	1.805e-06	intergenic	TLR4(dist=124791),DBC1(dist=1324348)						0.03	9	120604560	120604560	C	T
rs73535066	9	120608269	intergenic	TLR4(dist=128500),DBC1(dist=1320639)	0.04	G	T	Y	0.9781	1.1191	0.2995	0.0592	6.165e-07	9	120608269	G	T	0.9725	1.0701	0.2654	0.0558	2.608e-06	intergenic	TLR4(dist=128500),DBC1(dist=1320639)						0.04	9	120608269	120608269	G	T
rs12350132	9	120609123	intergenic	TLR4(dist=129354),DBC1(dist=1319785)	0.04	T	G	Y	0.9778	1.1251	0.2917	0.0587	9.572e-07	9	120609123	T	G	0.9722	1.0759	0.2588	0.0554	3.788e-06	intergenic	TLR4(dist=129354),DBC1(dist=1319785)			454;Name=lod=93			0.04	9	120609123	120609123	T	G
rs190639895	9	120615082	intergenic	TLR4(dist=135313),DBC1(dist=1313826)	0.04	C	T	Y	0.9786	1.1005	0.3046	0.0603	6.292e-07	9	120615082	C	T	0.973	1.0523	0.2689	0.0568	2.816e-06	intergenic	TLR4(dist=135313),DBC1(dist=1313826)						0.04	9	120615082	120615082	C	T
rs28690761	9	120615839	intergenic	TLR4(dist=136070),DBC1(dist=1313069)	0.04	G	A	Y	0.9786	1.1005	0.3046	0.0603	6.286e-07	9	120615839	G	A	0.9729	1.0533	0.2689	0.0567	2.797e-06	intergenic	TLR4(dist=136070),DBC1(dist=1313069)						0.04	9	120615839	120615839	G	A
rs111600634	9	120618625	intergenic	TLR4(dist=138856),DBC1(dist=1310283)	0.01	T	G	Y	0.9792	1.1065	0.3076	0.0609	6.381e-07	9	120618625	T	G	0.9805	1.0885	0.3036	0.0609	8.491e-07	intergenic	TLR4(dist=138856),DBC1(dist=1310283)						0.01	9	120618625	120618625	T	G
rs16906350	9	120618956	intergenic	TLR4(dist=139187),DBC1(dist=1309952)	0.03	C	T	Y	0.9789	1.0934	0.3092	0.0609	5.536e-07	9	120618956	C	T	0.9758	1.0281	0.2812	0.0584	1.961e-06	intergenic	TLR4(dist=139187),DBC1(dist=1309952)						0.03	9	120618956	120618956	C	T
rs111456128	9	120757811	intergenic	TLR4(dist=278042),DBC1(dist=1171097)	0.01	G	C	Y	0.9828	0.9289	0.3504	0.0729	2.113e-06	9	120757811	G	C	0.9834	0.9121	0.3581	0.0713	7.178e-07	intergenic	TLR4(dist=278042),DBC1(dist=1171097)						0.01	9	120757811	120757811	G	C
rs111695445	9	120767897	intergenic	TLR4(dist=288128),DBC1(dist=1161011)	0.01	A	G	Y	0.9828	0.9277	0.3508	0.0731	2.15e-06	9	120767897	A	G	0.9834	0.9117	0.3588	0.0714	7.127e-07	intergenic	TLR4(dist=288128),DBC1(dist=1161011)						0.01	9	120767897	120767897	A	G
rs138901640	9	120793765	intergenic	TLR4(dist=313996),DBC1(dist=1135143)	0.01	A	G	Y	0.9828	0.8757	0.3723	0.0753	1.089e-06	9	120793765	A	G	0.9835	0.8615	0.3802	0.0736	3.419e-07	intergenic	TLR4(dist=313996),DBC1(dist=1135143)						0.01	9	120793765	120793765	A	G
rs200669718	9	120831047	NA	NA	NA	AT	A	Y	0.981	0.8664	0.354	0.0721	1.274e-06	9	120831047	AT	A	0.9818	0.8552	0.3627	0.0704	3.659e-07	NA	NA	NA	NA	NA	NA	NA	NA	NA	NA	NA	NA	NA	NA
rs17637172	9	122223958	intergenic	DBC1(dist=92219),MIR147A(dist=783299)	0.01	G	T	Y	0.9892	0.3388	0.7987	0.1518	2.211e-07	NA	NA	NA	NA	NA	NA	NA	NA	NA	intergenic	DBC1(dist=92219),MIR147A(dist=783299)						0.01	9	122223958	122223958	G	T
rs140685247	9	122226366	intergenic	DBC1(dist=94627),MIR147A(dist=780891)	0.01	T	G	Y	0.9876	0.3187	0.709	0.1477	2.158e-06	9	122226366	T	G	0.9885	0.3145	0.7297	0.1463	8.415e-07	intergenic	DBC1(dist=94627),MIR147A(dist=780891)						0.01	9	122226366	122226366	T	G
rs190548934	9	122233590	intergenic	DBC1(dist=101851),MIR147A(dist=773667)	0.01	T	G	Y	0.9876	0.317	0.7117	0.1477	1.984e-06	9	122233590	T	G	0.9885	0.3128	0.7325	0.1463	7.663e-07	intergenic	DBC1(dist=101851),MIR147A(dist=773667)						0.01	9	122233590	122233590	T	G
rs113793030	10	72046860	intergenic	NPFFR1(dist=3410),LRRC20(dist=11869)	0.01	T	C	Y	0.973	0.705	0.3695	0.0676	7.6e-08	10	72046860	T	C	0.9744	0.6934	0.3462	0.0668	3.135e-07	intergenic	NPFFR1(dist=3410),LRRC20(dist=11869)						0.01	10	72046860	72046860	T	C
rs75742187	11	5626858	intronic	TRIM6,TRIM6-TRIM34	0.01	C	T	Y	0.9824	0.8854	0.3933	0.0753	2.663e-07	11	5626858	C	T	0.9813	0.8812	0.4043	0.0695	1.079e-08	intronic	TRIM6,TRIM6-TRIM34						0.01	11	5626858	5626858	C	T
rs200956582	11	5658609	NA	NA	NA	GA	G	Y	0.9821	0.7461	0.4777	0.0814	8.508e-09	11	5658609	GA	G	0.9808	0.7413	0.4689	0.0749	8.434e-10	NA	NA	NA	NA	NA	NA	NA	NA	NA	NA	NA	NA	NA	NA
rs117198952	12	83989552	intergenic	TMTC2(dist=461485),SLC6A15(dist=1263715)	0.01	C	A	Y	0.9829	0.5009	0.4989	0.0995	7.678e-07	12	83989552	C	A	0.9843	0.5001	0.496	0.1	9.647e-07	intergenic	TMTC2(dist=461485),SLC6A15(dist=1263715)						0.01	12	83989552	83989552	C	A
rs79379419	12	84031180	intergenic	TMTC2(dist=503113),SLC6A15(dist=1222087)	0.01	T	C	Y	0.9836	0.5067	0.5049	0.1013	8.752e-07	12	84031180	T	C	0.985	0.5056	0.5053	0.1017	9.17e-07	intergenic	TMTC2(dist=503113),SLC6A15(dist=1222087)						0.01	12	84031180	84031180	T	C
rs146617444	12	84045197	NA	NA	NA	TAA	T	Y	0.9829	0.4974	0.501	0.0999	7.667e-07	12	84045197	TAA	T	0.9843	0.4966	0.4984	0.1004	9.507e-07	NA	NA	NA	NA	NA	NA	NA	NA	NA	NA	NA	NA	NA	NA
rs148221089	12	84053523	intergenic	TMTC2(dist=525456),SLC6A15(dist=1199744)	0.01	C	A	Y	0.9829	0.497	0.5016	0.1	7.635e-07	12	84053523	C	A	0.9843	0.4961	0.499	0.1005	9.455e-07	intergenic	TMTC2(dist=525456),SLC6A15(dist=1199744)						0.01	12	84053523	84053523	C	A
rs117391960	12	84063282	intergenic	TMTC2(dist=535215),SLC6A15(dist=1189985)	0.01	T	A	Y	0.9831	0.4915	0.5116	0.1012	6.235e-07	12	84063282	T	A	0.9845	0.4906	0.5091	0.1017	7.676e-07	intergenic	TMTC2(dist=535215),SLC6A15(dist=1189985)						0.01	12	84063282	84063282	T	A
rs111345934	12	84081014	intergenic	TMTC2(dist=552947),SLC6A15(dist=1172253)	0.01	G	A	Y	0.9832	0.4889	0.5161	0.1017	5.584e-07	12	84081014	G	A	0.9846	0.488	0.5136	0.1021	6.878e-07	intergenic	TMTC2(dist=552947),SLC6A15(dist=1172253)						0.01	12	84081014	84081014	G	A
rs189010983	12	84086176	intergenic	TMTC2(dist=558109),SLC6A15(dist=1167091)	0.01	C	T	Y	0.9832	0.4879	0.5182	0.1018	5.249e-07	12	84086176	C	T	0.9846	0.487	0.5157	0.1023	6.465e-07	intergenic	TMTC2(dist=558109),SLC6A15(dist=1167091)						0.01	12	84086176	84086176	C	T
rs139382099	12	84093135	intergenic	TMTC2(dist=565068),SLC6A15(dist=1160132)	0.01	A	G	Y	0.9831	0.484	0.5157	0.1019	6.061e-07	12	84093135	A	G	0.9845	0.4831	0.5136	0.1024	7.306e-07	intergenic	TMTC2(dist=565068),SLC6A15(dist=1160132)						0.01	12	84093135	84093135	A	G
rs139660738	12	95185188	intergenic	TMCC3(dist=140864),MIR492(dist=42986)	0.0032	T	C	Y	0.9899	0.6374	0.5723	0.1148	8.776e-07	NA	NA	NA	NA	NA	NA	NA	NA	NA	intergenic	TMCC3(dist=140864),MIR492(dist=42986)						0.0032	12	95185188	95185188	T	C
rs140280540	12	116773431	intergenic	MED13L(dist=58440),MIR4472-2(dist=92626)	0.08	C	T	Y	0.9521	0.5997	-0.2513	0.056	8.976e-06	12	116773431	C	T	0.9522	0.624	-0.2621	0.0525	8.069e-07	intergenic	MED13L(dist=58440),MIR4472-2(dist=92626)						0.08	12	116773431	116773431	C	T
rs150828104	12	116775695	NA	NA	NA	T	TTTTTG	Y	0.95	0.5933	-0.2596	0.0546	2.645e-06	12	116775695	T	TTTTTG	0.951	0.6071	-0.2736	0.0521	2.212e-07	NA	NA	NA	NA	NA	NA	NA	NA	NA	NA	NA	NA	NA	NA
rs58348287	12	129247167	intergenic	TMEM132C(dist=54707),SLC15A4(dist=30572)	0.1	A	C	Y	0.9881	0.6138	0.5468	0.1083	6.439e-07	12	129247167	A	C	0.9773	0.7262	0.3434	0.0803	2.302e-05	intergenic	TMEM132C(dist=54707),SLC15A4(dist=30572)			313;Name=lod=25			0.1	12	129247167	129247167	A	C
rs12228631	12	129247375	intergenic	TMEM132C(dist=54915),SLC15A4(dist=30364)	0.09	C	T	Y	0.9882	0.6172	0.548	0.1085	6.367e-07	12	129247375	C	T	0.9797	0.6542	0.3752	0.087	1.949e-05	intergenic	TMEM132C(dist=54915),SLC15A4(dist=30364)						0.09	12	129247375	129247375	C	T
rs12230170	12	129247383	intergenic	TMEM132C(dist=54923),SLC15A4(dist=30356)	0.1	T	G	Y	0.9882	0.6171	0.5482	0.1085	6.352e-07	12	129247383	T	G	0.9775	0.7271	0.3431	0.0804	2.37e-05	intergenic	TMEM132C(dist=54923),SLC15A4(dist=30356)						0.1	12	129247383	129247383	T	G
rs117605016	12	129614385	intronic	TMEM132D	0.01	C	A	Y	0.9897	0.5677	0.7015	0.1203	1.052e-08	NA	NA	NA	NA	NA	NA	NA	NA	NA	intronic	TMEM132D						0.01	12	129614385	129614385	C	A
rs12435940	14	26021985	intergenic	STXBP6(dist=502890),NOVA1(dist=893104)	0.96	A	G	Y	NA	NA	NA	NA	NA	14	26021985	A	G	0.0109	0.884	-0.485	0.0945	4.099e-07	intergenic	STXBP6(dist=502890),NOVA1(dist=893104)						0.96	14	26021985	26021985	A	G
rs1955873	14	26042994	intergenic	STXBP6(dist=523899),NOVA1(dist=872095)	0.94	A	G	Y	0.0106	0.6527	-0.5923	0.1127	2.239e-07	14	26042994	A	G	0.0154	0.717	-0.4438	0.0926	2.154e-06	intergenic	STXBP6(dist=523899),NOVA1(dist=872095)						0.94	14	26042994	26042994	A	G
rs192549394	14	52293779	intergenic	FRMD6(dist=96335),GNG2(dist=33243)	0.01	G	A	Y	0.9839	0.8365	0.3949	0.0796	9.824e-07	14	52293779	G	A	0.9846	0.8353	0.3724	0.0779	2.312e-06	intergenic	FRMD6(dist=96335),GNG2(dist=33243)						0.01	14	52293779	52293779	G	A
rs76745467	14	69426389	intronic	ACTN1	0.02	C	T	Y	0.9682	0.9007	0.2634	0.0547	1.997e-06	14	69426389	C	T	0.9704	0.8934	0.2707	0.0544	9.117e-07	intronic	ACTN1						0.02	14	69426389	69426389	C	T
rs76065397	15	36196925	intergenic	ATPBD4-AS1(dist=45723),MIR4510(dist=22132)	0.02	T	C	Y	0.9804	0.6347	0.415	0.0826	7.24e-07	15	36196925	T	C	0.981	0.6249	0.4024	0.0811	9.566e-07	intergenic	ATPBD4-AS1(dist=45723),MIR4510(dist=22132)			572;Name=lod=282			0.02	15	36196925	36196925	T	C
rs142609537	15	96218894	intergenic	LOC145820(dist=167818),NR2F2(dist=650263)	0.01	A	G	Y	0.9881	0.3609	0.6585	0.1415	4.265e-06	15	96218894	A	G	0.9889	0.3567	0.6965	0.1403	9.486e-07	intergenic	LOC145820(dist=167818),NR2F2(dist=650263)						0.01	15	96218894	96218894	A	G
rs75638798	16	6504024	intronic	RBFOX1	0.01	C	T	Y	0.9893	0.531	-0.7185	0.1202	4.583e-09	16	6504024	C	T	0.9895	0.5119	-0.7178	0.1182	2.471e-09	intronic	RBFOX1						0.01	16	6504024	6504024	C	T
rs71370433	17	6197824	intergenic	WSCD1(dist=170077),AIPL1(dist=129235)	0.01	C	T	Y	0.9889	0.4204	0.6614	0.1339	1.107e-06	17	6197824	C	T	0.9897	0.4145	0.6706	0.1345	8.467e-07	intergenic	WSCD1(dist=170077),AIPL1(dist=129235)						0.01	17	6197824	6197824	C	T
rs149969998	17	13595579	intergenic	HS3ST3A1(dist=90335),CDRT15P1(dist=332236)	0.01	G	T	Y	0.9865	0.4408	0.6459	0.1183	7.765e-08	17	13595579	G	T	0.9872	0.4332	0.6232	0.1179	1.857e-07	intergenic	HS3ST3A1(dist=90335),CDRT15P1(dist=332236)						0.01	17	13595579	13595579	G	T
rs150418526	17	36853840	intergenic	C17orf96(dist=22653),MIR4734(dist=4675)	0.01	C	T	Y	0.9833	0.6669	0.447	0.0885	6.378e-07	17	36853840	C	T	0.9833	0.6464	0.3771	0.0863	1.52e-05	intergenic	C17orf96(dist=22653),MIR4734(dist=4675)						0.01	17	36853840	36853840	C	T
rs140564516	17	37029972	intronic	LASP1	0.01	A	G	Y	0.9892	1.0742	0.5032	0.084	4.31e-09	NA	NA	NA	NA	NA	NA	NA	NA	NA	intronic	LASP1						0.01	17	37029972	37029972	A	G
rs149028778	17	38851261	intergenic	KRT222(dist=29845),KRT24(dist=2982)	0.01	C	T	Y	0.9847	0.4459	0.5813	0.1104	2.179e-07	17	38851261	C	T	0.9853	0.4374	0.5774	0.1096	2.043e-07	intergenic	KRT222(dist=29845),KRT24(dist=2982)						0.01	17	38851261	38851261	C	T
rs79947075	17	38921043	intergenic	KRT25(dist=9459),KRT26(dist=1447)	0.01	C	T	Y	0.9864	0.5698	0.5424	0.1043	2.979e-07	17	38921043	C	T	0.987	0.558	0.5473	0.1036	1.904e-07	intergenic	KRT25(dist=9459),KRT26(dist=1447)						0.01	17	38921043	38921043	C	T
rs191241826	17	38953327	intronic	KRT28	0.01	C	T	Y	0.9859	0.5914	0.4843	0.1009	2.155e-06	17	38953327	C	T	0.9864	0.5766	0.5004	0.0998	7.46e-07	intronic	KRT28					0.011154	0.01	17	38953327	38953327	C	T
rs73989024	17	48009469	intergenic	FLJ45513(dist=83270),DLX4(dist=37093)	0.05	A	G	Y	NA	NA	NA	NA	NA	17	48009469	A	G	0.9862	0.305	-0.977	0.191	4.499e-07	intergenic	FLJ45513(dist=83270),DLX4(dist=37093)						0.05	17	48009469	48009469	A	G
rs199513892	19	45962850	NA	NA	NA	AAG	A	Y	0.98	0.3866	0.5191	0.1047	9.935e-07	19	45962850	AAG	A	0.9789	0.3908	0.4668	0.0976	2.287e-06	NA	NA	NA	NA	NA	NA	NA	NA	NA	NA	NA	NA	NA	NA
rs190086576	19	45996187	intronic	RTN2	0.01	G	A	Y	0.9806	0.4053	0.5203	0.1041	8.314e-07	19	45996187	G	A	0.9795	0.4074	0.4667	0.0971	2.015e-06	intronic	RTN2			361;Name=lod=39			0.01	19	45996187	45996187	G	A
rs146594485	20	3756737	intergenic	C20orf27(dist=8285),SPEF1(dist=1414)	0.0032	G	A	Y	0.9882	0.4691	0.6229	0.1233	6.301e-07	20	3756737	G	A	0.989	0.4609	0.6195	0.1233	7.013e-07	intergenic	C20orf27(dist=8285),SPEF1(dist=1414)						0.0032	20	3756737	3756737	G	A
rs11570007	20	3782344	intronic	CDC25B	0.01	C	T	Y	0.973	0.3559	0.4774	0.0953	7.714e-07	20	3782344	C	T	0.9742	0.3474	0.4416	0.0945	3.838e-06	intronic	CDC25B					0.02454	0.01	20	3782344	3782344	C	T
rs1041536	20	9888275	intergenic	PAK7(dist=68588),SNAP25-AS1(dist=116185)	0.51	T	C	Y	0.5349	0.8839	0.0977	0.0196	9.266e-07	20	9888275	T	C	0.5367	0.8945	0.0982	0.019	3.33e-07	intergenic	PAK7(dist=68588),SNAP25-AS1(dist=116185)						0.51	20	9888275	9888275	T	C
rs73078593	20	12291523	intergenic	BTBD3(dist=384280),SPTLC3(dist=698104)	0.03	C	A	Y	0.954	0.5747	-0.2829	0.0575	1.238e-06	20	12291523	C	A	0.9548	0.5631	-0.278	0.0561	9.887e-07	intergenic	BTBD3(dist=384280),SPTLC3(dist=698104)						0.03	20	12291523	12291523	C	A
rs73126576	20	38590329	intergenic	LOC339568(dist=736938),MAFB(dist=724188)	0.02	T	C	Y	0.9561	0.6229	0.2856	0.0577	1.057e-06	20	38590329	T	C	0.9584	0.6069	0.2897	0.0569	5.113e-07	intergenic	LOC339568(dist=736938),MAFB(dist=724188)						0.02	20	38590329	38590329	T	C
rs6092354	20	55294474	intergenic	TFAP2C(dist=80136),BMP7(dist=449335)	0.11	G	T	Y	0.9837	0.3921	0.6324	0.1195	1.891e-07	20	55294474	G	T	0.9736	0.5962	0.3825	0.0882	1.736e-05	intergenic	TFAP2C(dist=80136),BMP7(dist=449335)						0.11	20	55294474	55294474	G	T
rs192092430	20	55319833	NA	NA	NA	C	T	Y	0.9883	0.3455	0.7466	0.1466	5.148e-07	20	55319833	C	T	0.9834	0.5548	0.336	0.1032	0.001201	NA	NA	NA	NA	NA	NA	NA	NA	NA	NA	NA	NA	NA	NA
rs150734585	20	59908263	intronic	CDH4	0.01	G	A	Y	0.9899	0.4575	0.679	0.1353	7.42e-07	NA	NA	NA	NA	NA	NA	NA	NA	NA	intronic	CDH4						0.01	20	59908263	59908263	G	A
rs201226244	22	19287396	NA	NA	NA	T	TA	Y	0.9865	0.8297	0.4215	0.09	3.674e-06	22	19287396	T	TA	0.9872	0.8023	0.4419	0.0879	6.945e-07	NA	NA	NA	NA	NA	NA	NA	NA	NA	NA	NA	NA	NA	NA
rs202203834	22	19287410	NA	NA	NA	A	AT	Y	0.9865	0.8297	0.4215	0.09	3.674e-06	22	19287410	A	AT	0.9872	0.8023	0.4419	0.0879	6.945e-07	NA	NA	NA	NA	NA	NA	NA	NA	NA	NA	NA	NA	NA	NA
rs12628854	22	19289715	intergenic	CLTCL1(dist=10476),HIRA(dist=28509)	0.02	G	A	Y	0.9864	0.8304	0.4192	0.0897	3.949e-06	22	19289715	G	A	0.9871	0.8028	0.4395	0.0877	7.517e-07	intergenic	CLTCL1(dist=10476),HIRA(dist=28509)						0.02	22	19289715	19289715	G	A
rs12627893	22	19290156	intergenic	CLTCL1(dist=10917),HIRA(dist=28068)	0.02	G	C	Y	0.9864	0.8305	0.4188	0.0897	3.995e-06	22	19290156	G	C	0.9871	0.8029	0.4391	0.0877	7.618e-07	intergenic	CLTCL1(dist=10917),HIRA(dist=28068)						0.02	22	19290156	19290156	G	C
rs141867368	22	19291168	intergenic	CLTCL1(dist=11929),HIRA(dist=27056)	0.02	C	T	Y	0.9864	0.8308	0.4181	0.0896	4.071e-06	22	19291168	C	T	0.9871	0.8032	0.4384	0.0876	7.782e-07	intergenic	CLTCL1(dist=11929),HIRA(dist=27056)						0.02	22	19291168	19291168	C	T
rs116977479	22	19291917	intergenic	CLTCL1(dist=12678),HIRA(dist=26307)	0.02	C	T	Y	0.9864	0.8308	0.4181	0.0896	4.074e-06	22	19291917	C	T	0.9871	0.8031	0.4384	0.0876	7.787e-07	intergenic	CLTCL1(dist=12678),HIRA(dist=26307)						0.02	22	19291917	19291917	C	T
rs145782794	22	19298424	intergenic	CLTCL1(dist=19185),HIRA(dist=19800)	0.02	G	C	Y	0.9864	0.8341	0.4175	0.0895	4.086e-06	22	19298424	G	C	0.9871	0.8063	0.4378	0.0875	7.806e-07	intergenic	CLTCL1(dist=19185),HIRA(dist=19800)						0.02	22	19298424	19298424	G	C
rs118082878	22	19305077	intergenic	CLTCL1(dist=25838),HIRA(dist=13147)	0.02	T	G	Y	0.9864	0.8351	0.4176	0.0895	4.045e-06	22	19305077	T	G	0.9871	0.8071	0.4378	0.0875	7.721e-07	intergenic	CLTCL1(dist=25838),HIRA(dist=13147)						0.02	22	19305077	19305077	T	G
rs116931276	22	19308637	intergenic	CLTCL1(dist=29398),HIRA(dist=9587)	0.02	C	T	Y	0.9864	0.8352	0.4175	0.0895	4.053e-06	22	19308637	C	T	0.9871	0.8072	0.4378	0.0875	7.739e-07	intergenic	CLTCL1(dist=29398),HIRA(dist=9587)						0.02	22	19308637	19308637	C	T
rs141554309	22	19315568	intergenic	CLTCL1(dist=36329),HIRA(dist=2656)	0.02	C	T	Y	0.9864	0.8353	0.4174	0.0895	4.059e-06	22	19315568	C	T	0.9871	0.8074	0.4377	0.0875	7.749e-07	intergenic	CLTCL1(dist=36329),HIRA(dist=2656)						0.02	22	19315568	19315568	C	T
rs140055444	22	19315689	intergenic	CLTCL1(dist=36450),HIRA(dist=2535)	0.02	C	T	Y	0.9864	0.8353	0.4174	0.0895	4.059e-06	22	19315689	C	T	0.9871	0.8074	0.4377	0.0875	7.749e-07	intergenic	CLTCL1(dist=36450),HIRA(dist=2535)						0.02	22	19315689	19315689	C	T
rs117447448	22	19318912	UTR3	HIRA	0.02	C	T	Y	0.9864	0.8354	0.4173	0.0895	4.073e-06	22	19318912	C	T	0.9871	0.8074	0.4376	0.0874	7.778e-07	UTR3	HIRA					0.004651	0.02	22	19318912	19318912	C	T
rs117875506	22	19320798	intronic	HIRA	0.02	C	T	Y	0.9864	0.8354	0.4174	0.0895	4.054e-06	22	19320798	C	T	0.9871	0.8075	0.4377	0.0875	7.737e-07	intronic	HIRA						0.02	22	19320798	19320798	C	T
rs12628205	22	19320973	intronic	HIRA	0.02	G	C	Y	0.9864	0.8354	0.4174	0.0895	4.054e-06	22	19320973	G	C	0.9871	0.8075	0.4377	0.0875	7.737e-07	intronic	HIRA						0.02	22	19320973	19320973	G	C
rs118045740	22	19322798	intronic	HIRA	0.02	C	A	Y	0.9864	0.8354	0.4174	0.0895	4.054e-06	22	19322798	C	A	0.9871	0.8075	0.4377	0.0875	7.737e-07	intronic	HIRA						0.02	22	19322798	19322798	C	A
rs117219313	22	19331103	intronic	HIRA	0.02	G	A	Y	0.9864	0.8354	0.4174	0.0895	4.054e-06	22	19331103	G	A	0.9871	0.8075	0.4377	0.0875	7.737e-07	intronic	HIRA						0.02	22	19331103	19331103	G	A
rs118013336	22	19347974	intronic	HIRA	0.02	C	T	Y	0.9864	0.8354	0.4174	0.0895	4.054e-06	22	19347974	C	T	0.9871	0.8075	0.4377	0.0875	7.737e-07	intronic	HIRA						0.02	22	19347974	19347974	C	T
rs117390217	22	19348906	intronic	HIRA	0.02	A	G	Y	0.9864	0.8354	0.4174	0.0895	4.054e-06	22	19348906	A	G	0.9871	0.8075	0.4377	0.0875	7.737e-07	intronic	HIRA					0.004648	0.02	22	19348906	19348906	A	G
rs12628436	22	19349694	intronic	HIRA	0.02	A	G	Y	0.9864	0.8354	0.4174	0.0895	4.054e-06	22	19349694	A	G	0.9871	0.8075	0.4377	0.0875	7.737e-07	intronic	HIRA						0.02	22	19349694	19349694	A	G
rs188093337	22	19350625	intronic	HIRA	0.02	C	T	Y	0.9864	0.8354	0.4174	0.0895	4.054e-06	22	19350625	C	T	0.9871	0.8075	0.4377	0.0875	7.737e-07	intronic	HIRA						0.02	22	19350625	19350625	C	T
rs145341525	22	19351370	intronic	HIRA	0.02	G	T	Y	0.9864	0.8354	0.4174	0.0895	4.054e-06	22	19351370	G	T	0.9871	0.8075	0.4377	0.0875	7.737e-07	intronic	HIRA						0.02	22	19351370	19351370	G	T
rs117122802	22	19351407	intronic	HIRA	0.02	T	C	Y	0.9864	0.8347	0.4169	0.0895	4.149e-06	22	19351407	T	C	0.987	0.8011	0.4348	0.0874	8.869e-07	intronic	HIRA						0.02	22	19351407	19351407	T	C
rs143733602	22	19356639	NA	NA	NA	ATGG	A	Y	0.9864	0.8354	0.4174	0.0895	4.054e-06	22	19356639	ATGG	A	0.9871	0.8075	0.4377	0.0875	7.737e-07	NA	NA	NA	NA	NA	NA	NA	NA	NA	NA	NA	NA	NA	NA
rs117710089	22	19359614	intronic	HIRA	0.02	A	G	Y	0.9864	0.8351	0.4173	0.0895	4.076e-06	22	19359614	A	G	0.9871	0.8074	0.4376	0.0875	7.781e-07	intronic	HIRA						0.02	22	19359614	19359614	A	G
rs12627880	22	19377887	intronic	HIRA	0.02	G	A	Y	0.9864	0.8324	0.4169	0.0895	4.209e-06	22	19377887	G	A	0.9871	0.8068	0.4373	0.0875	8.021e-07	intronic	HIRA						0.02	22	19377887	19377887	G	A
rs117852980	22	19384143	intronic	HIRA	0.02	G	A	Y	0.9864	0.8319	0.4171	0.0896	4.195e-06	22	19384143	G	A	0.9871	0.8064	0.4376	0.0875	7.976e-07	intronic	HIRA						0.02	22	19384143	19384143	G	A
rs12628463	22	19388809	intronic	HIRA	0.02	C	A	Y	0.9866	0.8355	0.418	0.0899	4.396e-06	22	19388809	C	A	0.9873	0.8096	0.4385	0.088	8.527e-07	intronic	HIRA						0.02	22	19388809	19388809	C	A
rs13447287	22	19506124	intronic	CDC45	0.02	T	C	Y	0.9841	0.6422	0.4652	0.094	1.041e-06	22	19506124	T	C	0.9843	0.6104	0.4847	0.091	1.508e-07	intronic	CDC45						0.02	22	19506124	19506124	T	C
