# Supplementary material for: Variations in the FRA10AC1 Fragile Site and 15q21 Are Associated with Cerebrospinal Fluid Aβ1-42 Level
Source: PLoS One. 2015 Aug 7;10(8):e0134000. doi: 10.1371/journal.pone.0134000 (PMC4529186; doi:10.1371/journal.pone.0134000)
Supplement: S5 Table — (XLSX) [file pone.0134000.s006.xlsx]

## Sheet: Sheet1
Endpoint	Refernce Gene Set Database	p-value Threshold	r2	T_Size	Int_No	Empirical_P	Corrected_P	Target	URL
CSF Biomarkers (Corrected_P < 0.05)
Ab1-42	c5.cc.v3.0.entrez.msig.set	0.0001	0.3	13	3	0.00059994	0.0309938	CORTICAL_ACTIN_CYTOSKELETON	http://www.broadinstitute.org/gsea/msigdb/cards/CORTICAL_ACTIN_CYTOSKELETON.html
Ab1-42	c5.cc.v3.0.entrez.msig.set	0.0001	0.5	13	3	0.00029997	0.0213957	CORTICAL_ACTIN_CYTOSKELETON	http://www.broadinstitute.org/gsea/msigdb/cards/CORTICAL_ACTIN_CYTOSKELETON.html
Ab1-42	c5.cc.v3.0.entrez.msig.set	0.0005	0.5	13	5	0.00059994	0.0409918	CORTICAL_ACTIN_CYTOSKELETON	http://www.broadinstitute.org/gsea/msigdb/cards/CORTICAL_ACTIN_CYTOSKELETON.html
Ab1-42	go.set	1e-05	0.2	118	3	9.999e-05	0.0385923*	GO:0005681 spliceosomal complex
p-tau181p	c5.bp.v3.0.entrez.msig.set	1e-05	0.5	86	3	0.00119988	0.0419916	CELL_CELL_ADHESION	http://www.broadinstitute.org/gsea/msigdb/cards/CELL_CELL_ADHESION.html
p-tau181p	c5.cc.v3.0.entrez.msig.set	0.0001	0.2	35	5	0.00079992	0.0467906	CLATHRIN_COATED_VESICLE	http://www.broadinstitute.org/gsea/msigdb/cards/CLATHRIN_COATED_VESICLE.html
p-tau181p	c5.cc.v3.0.entrez.msig.set	0.0001	0.3	35	5	0.00069993	0.0423915	CLATHRIN_COATED_VESICLE	http://www.broadinstitute.org/gsea/msigdb/cards/CLATHRIN_COATED_VESICLE.html
p-tau181p	c5.cc.v3.0.entrez.msig.set	5e-05	0.2	45	4	0.00079992	0.0407918	COATED_VESICLE	http://www.broadinstitute.org/gsea/msigdb/cards/COATED_VESICLE.html
p-tau181p	c5.cc.v3.0.entrez.msig.set	0.0001	0.2	45	6	0.00019998	0.0173965	COATED_VESICLE	http://www.broadinstitute.org/gsea/msigdb/cards/COATED_VESICLE.html
p-tau181p:Ab1-42	kegg.set	0.0005	0.3	83	14	0.00039996	0.0487902	5410 Hypertrophic_cardiomyopathy_(HCM)
p-tau181p:Ab1-42	kegg.set	0.0005	0.5	83	14	0.00029997	0.0331934	5410 Hypertrophic_cardiomyopathy_(HCM)
p-tau181p:Ab1-42	c3.mir.v3.0.entrez.msig.set	0.0005	0.2	84	16	0.00029997	0.034793	CAATGCA,MIR-33	http://www.broadinstitute.org/gsea/msigdb/cards/CAATGCA,MIR-33.html
p-tau181p:Ab1-42	c3.mir.v3.0.entrez.msig.set	0.0005	0.5	84	14	0.00019998	0.024795	CAATGCA,MIR-33	http://www.broadinstitute.org/gsea/msigdb/cards/CAATGCA,MIR-33.html
p-tau181p:Ab1-42	c5.cc.v3.0.entrez.msig.set	1e-05	0.2	105	3	0.00439956	0.029794	CELL_PROJECTION	http://www.broadinstitute.org/gsea/msigdb/cards/CELL_PROJECTION.html
p-tau181p:Ab1-42	c5.cc.v3.0.entrez.msig.set	1e-05	0.3	105	3	0.00369963	0.0243951	CELL_PROJECTION	http://www.broadinstitute.org/gsea/msigdb/cards/CELL_PROJECTION.html
p-tau181p:Ab1-42	c4.all.v3.0.entrez.msig.set	1e-05	0.2	35	3	0.00019998	0.0387922	GNF2_PPP6C	http://www.broadinstitute.org/gsea/msigdb/cards/GNF2_PPP6C.html
p-tau181p:Ab1-42	c4.all.v3.0.entrez.msig.set	1e-05	0.3	35	3	9.999e-05	0.0277944*	GNF2_PPP6C	http://www.broadinstitute.org/gsea/msigdb/cards/GNF2_PPP6C.html
p-tau181p:Ab1-42	c4.all.v3.0.entrez.msig.set	1e-05	0.5	35	3	0.00019998	0.029794	GNF2_PPP6C	http://www.broadinstitute.org/gsea/msigdb/cards/GNF2_PPP6C.html
p-tau181p:Ab1-42	c2.cp.kegg.v3.0.entrez.msig.set	0.0005	0.2	83	14	0.00039996	0.0425915	KEGG_HYPERTROPHIC_CARDIOMYOPATHY_HCM	http://www.broadinstitute.org/gsea/msigdb/cards/KEGG_HYPERTROPHIC_CARDIOMYOPATHY_HCM.html
p-tau181p:Ab1-42	c2.cp.kegg.v3.0.entrez.msig.set	0.0005	0.5	83	14	9.999e-05	0.0185963*	KEGG_HYPERTROPHIC_CARDIOMYOPATHY_HCM	http://www.broadinstitute.org/gsea/msigdb/cards/KEGG_HYPERTROPHIC_CARDIOMYOPATHY_HCM.html
p-tau181p:Ab1-42	c5.bp.v3.0.entrez.msig.set	5e-05	0.3	141	7	9.999e-05	0.0335933*	POSITIVE_REGULATION_OF_CELL_PROLIFERATION	http://www.broadinstitute.org/gsea/msigdb/cards/POSITIVE_REGULATION_OF_CELL_PROLIFERATION.html
p-tau181p:Ab1-42	c5.cc.v3.0.entrez.msig.set	0.0005	0.5	129	12	0.00039996	0.030194	RIBONUCLEOPROTEIN_COMPLEX	http://www.broadinstitute.org/gsea/msigdb/cards/RIBONUCLEOPROTEIN_COMPLEX.html
p-tau181p:Ab1-42	c5.cc.v3.0.entrez.msig.set	0.0001	0.5	44	4	0.00059994	0.0291942	SPLICEOSOME	http://www.broadinstitute.org/gsea/msigdb/cards/SPLICEOSOME.html
t-tau	c3.mir.v3.0.entrez.msig.set	0.0001	0.2	120	10	0.00049995	0.039792	CAGCACT,MIR-512-3P	http://www.broadinstitute.org/gsea/msigdb/cards/CAGCACT,MIR-512-3P.html
t-tau	c3.mir.v3.0.entrez.msig.set	0.0001	0.3	120	10	9.999e-05	0.0127974*	CAGCACT,MIR-512-3P	http://www.broadinstitute.org/gsea/msigdb/cards/CAGCACT,MIR-512-3P.html
t-tau	c3.mir.v3.0.entrez.msig.set	0.0001	0.5	120	9	9.999e-05	0.0185963*	CAGCACT,MIR-512-3P	http://www.broadinstitute.org/gsea/msigdb/cards/CAGCACT,MIR-512-3P.html
t-tau	c3.mir.v3.0.entrez.msig.set	0.0005	0.3	120	20	0.00029997	0.0445911	CAGCACT,MIR-512-3P	http://www.broadinstitute.org/gsea/msigdb/cards/CAGCACT,MIR-512-3P.html
t-tau	c3.mir.v3.0.entrez.msig.set	0.0005	0.5	120	19	0.00039996	0.0437912	CAGCACT,MIR-512-3P	http://www.broadinstitute.org/gsea/msigdb/cards/CAGCACT,MIR-512-3P.html
Cerebral amlypoid deposition (Corrected_P < 0.05)
AV45 QTL (correcting e4)	c3.mir.v3.0.entrez.msig.set	5e-05	0.2	82	5	0.00039996	0.0379924	GGCCAGT,MIR-193A,MIR-193B	http://www.broadinstitute.org/gsea/msigdb/cards/GGCCAGT,MIR-193A,MIR-193B.html
AV45 QTL (correcting e4)	c3.mir.v3.0.entrez.msig.set	5e-05	0.3	82	5	0.00019998	0.0171966	GGCCAGT,MIR-193A,MIR-193B	http://www.broadinstitute.org/gsea/msigdb/cards/GGCCAGT,MIR-193A,MIR-193B.html
AV45 QTL (correcting e4)	c5.mf.v3.0.entrez.msig.set	1e-05	0.5	149	3	0.00419958	0.0455909	PHOSPHORIC_ESTER_HYDROLASE_ACTIVITY	http://www.broadinstitute.org/gsea/msigdb/cards/PHOSPHORIC_ESTER_HYDROLASE_ACTIVITY.html
AV45 QTL (not correcting e4)	c5.all.v3.0.entrez.msig.set	5e-05	0.5	16	3	9.999e-05	0.0487902*	ACTIVATION_OF_JNK_ACTIVITY	http://www.broadinstitute.org/gsea/msigdb/cards/ACTIVATION_OF_JNK_ACTIVITY.html
AV45 QTL (not correcting e4)	c3.mir.v3.0.entrez.msig.set	5e-05	0.3	48	4	0.00049995	0.0331934	AGTTCTC,MIR-146A,MIR-146B	http://www.broadinstitute.org/gsea/msigdb/cards/AGTTCTC,MIR-146A,MIR-146B.html
AV45 QTL (not correcting e4)	c3.mir.v3.0.entrez.msig.set	0.0001	0.2	48	6	0.00019998	0.0239952	AGTTCTC,MIR-146A,MIR-146B	http://www.broadinstitute.org/gsea/msigdb/cards/AGTTCTC,MIR-146A,MIR-146B.html
AV45 QTL (not correcting e4)	c3.mir.v3.0.entrez.msig.set	0.0001	0.3	48	6	9.999e-05	0.0141972*	AGTTCTC,MIR-146A,MIR-146B	http://www.broadinstitute.org/gsea/msigdb/cards/AGTTCTC,MIR-146A,MIR-146B.html
AV45 QTL (not correcting e4)	c3.mir.v3.0.entrez.msig.set	0.0001	0.5	48	5	0.00039996	0.0353929	AGTTCTC,MIR-146A,MIR-146B	http://www.broadinstitute.org/gsea/msigdb/cards/AGTTCTC,MIR-146A,MIR-146B.html
AV45 QTL (not correcting e4)	c3.mir.v3.0.entrez.msig.set	0.0001	0.2	166	10	0.00039996	0.0411918	TGTGTGA,MIR-377	http://www.broadinstitute.org/gsea/msigdb/cards/TGTGTGA,MIR-377.html
